# Supplementary material for: efam: an expanded, metaproteome-supported HMM profile database of viral protein families
Source: Bioinformatics. 2021 Jun 16;37(22):4202–8. doi: 10.1093/bioinformatics/btab451 (PMC9502166; doi:10.1093/bioinformatics/btab451)
Supplement: btab451_Supplementary_Data [file btab451_supplementary_data.zip › Supplementary_tables.xlsx]

## Sheet: Table_S1
Supplementary Table 1: The sampling dates, locations, and depths for the viral metaproteomes used in this study.
Metaproteome runs	Sample	Date/time (yyyymmddThh:mm)	Latitude (decimal degree N)	Longitude (decimal degree E)	Depth, nominal (m)	Number of spectra	Source
22sfc_FASP2_4hr_Qexactive	22_SRF	2009-11-16T08:16	39.8386	17.4155	5	135389	Brum et al., 2016
22sfc_FASP_8hr_OrbiVelosPro & 22sfc_FASP2_8hr_OrbiVelosPro	22_SRF	2009-11-16T08:16	39.8386	17.4155	5	184111	Brum et al., 2016
22sfc_FASP_12hr_Orbi	22_SRF	2009-11-16T08:16	39.8386	17.4155	5	57474	Brum et al., 2016
39sfc_FASP2_4hr_Qexactive	39_SRF	2010-03-18T04:27	18.5918	66.622	5	133719	Brum et al., 2016
39sfc_FASP2_8hr_OrbiVelosPro	39_SRF	2010-03-18T04:27	18.5918	66.622	5	98053	Brum et al., 2016
39sfc_FASP_12hr_Orbi	39_SRF	2010-03-18T04:27	18.5918	66.622	5	57348	Brum et al., 2016
39dcm_FASP2_4hr_Qexactive	39_DCM	2010-03-18T11:33	18.5839	66.4727	25	132778	Brum et al., 2016
39dcm_FASP2_8hr_OrbiVelosPro	39_DCM	2010-03-18T11:33	18.5839	66.4727	25	91178	Brum et al., 2016
39dcm_FASP_12hr_Orbi	39_DCM	2010-03-18T11:33	18.5839	66.4727	25	57510	Brum et al., 2016
67sfc_FASP2_4hr_Qexactive	67_SRF	2010-09-07T06:19	-32.2401	17.7103	5	132934	Brum et al., 2016
67sfc_FASP2_8hr_OrbiVelosPro	67_SRF	2010-09-07T06:19	-32.2401	17.7103	5	93735	Brum et al., 2016
67sfc_FASP_12hr_Orbi	67_SRF	2010-09-07T06:19	-32.2401	17.7103	5	59298	Brum et al., 2016
100D_19JUN15_Oak_14-11-08	100_DCM	2011-04-15T19:38	-12.9723	-96.0122	50	66350	This study
100D_undiluted_22JUN15_Oak_14-11-08	100_DCM	2011-04-15T19:38	-12.9723	-96.0122	50	60376	This study
100M_19JUN15_Oak_14-11-08	100_MES	2011-04-16T13:03	-12.9794	-96.0232	177	63960	This study
100S_21JUN15_Oak_14-11-08	100_SRF	2011-04-15T12:45	-13.0023	-95.9759	5	61513	This study
102D_26JUN15_Oak_14-11-08	102_DCM	2011-04-22T21:13	-5.2669	-85.2732	40	57555	This study
102M_20JUN15_Oak_14-11-08	102_MES	2011-04-22T12:08	-5.261	-85.1678	480	55018	This study
102S_25JUN15_Oak_14-11-08	102_SRF	2011-04-21T20:07	-5.2529	-85.1545	5	59103	This study
111D_23JUN15_Oak_14-11-08	111_DCM	2011-05-31T20:28	-16.9587	-100.675	90	67398	This study
111M_20JUN15_Oak_14-11-08	111_MES	2011-06-01T16:00	-16.9486	-100.671	350	56300	This study
111S_24JUN15_Oak_14-11-08	111_SRF	2011-05-31T14:25	-16.9601	-100.633	5	62041	This study
122D_24JUN15_Oak_14-11-08	122_DCM	2011-07-28T17:15	-9.0063	-139.139	115	60994	This study
122M_19JUN15_Oak_14-11-08	122_MES	2011-07-27T19:28	-8.9729	-139.239	600	61607	This study
122S_25JUN15_Oak_14-11-08	122_SRF	2011-07-26T17:10	-8.9971	-139.196	5	55539	This study
137D_23JUN15_Oak_14-11-08	137_DCM	2011-12-02T20:42	14.2075	-116.647	40	59226	This study
137M_19JUN15_Oak_14-11-08	137_MES	2011-12-03T14:31	14.2025	-116.643	375	65595	This study
137M_undiluted_22JUN15_Oak_14-11-08	137_MES	2011-12-03T14:31	14.2025	-116.643	375	60209	This study
137S_25JUN15_Oak_14-11-08	137_SRF	2011-12-02T14:12	14.2035	-116.626	5	49390	This study
138D_21JUN15_Oak_14-11-08	138_DCM	2011-12-11T13:27	6.3378	-102.954	60	60103	This study
138M_23JUN15_Oak_14-11-08	138_MES	2011-12-11T20:37	6.3559	-103.06	450	64880	This study
138S_19JUN15_Oak_14-11-08	138_SRF	2011-12-10T14:08	6.3332	-102.943	5	74552	This study
39D_26JUN15_Oak_14-11-08	39_DCM	2010-03-18T11:33	18.5839	66.4727	25	54225	This study
39M_23JUN15_Oak_14-11-08	39_MES	2010-03-20T08:15	18.7341	66.3896	270	58831	This study
39S_18JUN15_Oak_14-11-08	39_SRF	2010-03-18T04:27	18.5918	66.622	5	75202	This study
39S_undiluted_22JUN15_Oak_14-11-08	39_SRF	2010-03-18T04:27	18.5918	66.622	5	63668	This study
64D_26JUN15_Oak_14-11-08	64_DCM	2010-07-08T06:21	-29.5333	37.9117	65	54059	This study
64M_20JUN15_Oak_14-11-08	64_MES	2010-07-07T12:13	-29.5046	37.9599	1000	57693	This study
64S_25JUN15_Oak_14-11-08	64_SRF	2010-07-07T04:48	-29.5019	37.9889	5	60871	This study
68D2_20JUN15_Oak_14-11-08	68_DCM	2010-09-14T13:30	-31.027	4.6802	50	59717	This study
68M_20JUN15_Oak_14-11-08	68_MES	2010-09-13T13:02	-31.0198	4.6685	700	65536	This study
68S_23JUN15_Oak_14-11-08	68_SRF	2010-09-14T06:55	-31.0266	4.665	5	60379	This study
78D2_20JUN15_Oak_14-11-08	78_DCM	2010-11-04T18:16	-30.1484	-43.2705	120	55318	This study
78M_24JUN15_Oak_14-11-08	78_MES	2010-11-05T12:33	-30.1471	-43.2915	800	62225	This study
78S_23JUN15_Oak_14-11-08	78_SRF	2010-11-04T10:24	-30.1367	-43.2899	5	55275	This study
85D_24JUN15_Oak_14-11-08	85_DCM	2011-01-06T19:34	-62.2231	-49.2139	90	61242	This study
85M_26JUN15_Oak_14-11-08	85_MES	2011-01-07T10:39	-61.9689	-49.5017	790	55622	This study
85S_24JUN15_Oak_14-11-08	85_SRF	2011-01-06T10:38	-62.0385	-49.529	5	60523	This study

## Sheet: Table_S2
Supplementary Table 2: The sampling dates, locations, and depths for the marine samples (and the details behind non-marine samples) used for benchmarking viral discovery with efam-XC.
Marine samples
Virome	Sample	Date of collection	Latitude (decimal degree N)	Longitude (decimal degree E)	Depth (m)	Status	Source
LineP	P12	June 2009	48.97	-130.667	10	Resequencing	Hurwitz and Sullivan, 2013
ETSP Sample01	St07_omz1	2015-01-07, 11:09	-13.003	-80.809	160	Previously published	Vik et al., 2020
ETSP Sample02	St07_omz2	2015-01-07, 9:18	-13.003	-80.809	275	Previously published	Vik et al., 2020
ETSP Sample03	St07_oxy	2015-01-07, 15:03	-13.003	-80.809	90	Previously published	Vik et al., 2020
ETSP Sample04	St07_scm	2015-01-08, 9:34	-12.999	-80.801	30	Previously published	Vik et al., 2020
ETSP Sample05	St07_scmB	2015-01-08, 9:34	-12.999	-80.801	30	Previously published	Vik et al., 2020
ETSP Sample06	St07_uomz	2015-01-07, 13:20	-13.003	-80.809	135	Previously published	Vik et al., 2020
ETSP Sample07	St08_omz	2015-01-09, 12:40	-11.499	-81.405	210	Previously published	Vik et al., 2020
ETSP Sample08	St08_oxy	2015-01-09, 15:15	-11.499	-81.405	75	Previously published	Vik et al., 2020
ETSP Sample09	St08_scm	2015-01-10, 7:43	-11.499	-81.401	38	Previously published	Vik et al., 2020
ETSP Sample10	St08_scmB	2015-01-10, 7:43	-11.499	-81.401	38	Previously published	Vik et al., 2020
ETSP Sample11	St08_uomzD	2015-01-09, 14:23	-11.499	-81.405	120	Previously published	Vik et al., 2020
ETSP Sample12	St14_omz	2015-01-16, 14:25	-14.205	-77.515	170	Previously published	Vik et al., 2020
ETSP Sample13	St14_oxy	2015-01-16, 16:58	-14.205	-77.515	48	Previously published	Vik et al., 2020
ETSP Sample14	St14_oxyB	2015-01-16, 16:58	-14.205	-77.515	48	Previously published	Vik et al., 2020
ETSP Sample15	St14_scm	2015-01-16, 8:17	-14.198	-77.499	20	Previously published	Vik et al., 2020
ETSP Sample16	St14_scmB	2015-01-16, 8:17	-14.198	-77.499	20	Previously published	Vik et al., 2020
ETSP Sample17	St14_uomzD	2015-01-16, 7:28	-14.198	-77.499	78	Previously published	Vik et al., 2020
ETSP Sample18	St16_omz	2015-01-18, 11:07	-14.509	-76.201	100	Previously published	Vik et al., 2020
ETSP Sample19	St16_omzB	2015-01-18, 11:07	-14.509	-76.201	100	Previously published	Vik et al., 2020
ETSP Sample20	St16_oxy	2015-01-18, 15:55	-14.509	-76.198	15	Previously published	Vik et al., 2020
ETSP Sample21	St16_oxyB	2015-01-18, 15:55	-14.509	-76.198	15	Previously published	Vik et al., 2020
ETSP Sample22	St16_scm	2015-01-18, 7:11	-14.509	-76.201	9	Previously published	Vik et al., 2020
ETSP Sample23	St16_scmB	2015-01-18, 7:11	-14.509	-76.201	9	Previously published	Vik et al., 2020
ETSP Sample24	St16_uomz	2015-01-18, 13:37	-14.509	-76.198	45	Previously published	Vik et al., 2020
ETSP Sample25	St17_omz	2015-01-19, 13:32	-16.206	-76.609	250	Previously published	Vik et al., 2020
ETSP Sample26	St17_oxy	2015-01-19, 19:06	-16.214	-76.632	55	Previously published	Vik et al., 2020
ETSP Sample27	St17_scm	2015-01-19, 19:46	-16.214	-76.632	30	Previously published	Vik et al., 2020
ETSP Sample28	St17_uomz	2015-01-19, 15:18	-16.206	-76.609	105	Previously published	Vik et al., 2020
Permafrost soil samples
Virome	Sample	Details				Status	Source
Soil Sample Palsa	COHOA	Pre-assembled viral fraction metagenome from the palsa habitat (P.1-5)				Previously published	Roux et al., 2019
Soil Sample Bog	CHTUA	Pre-assembled viral fraction metagenome from the bog habitat (B.1.5.3)				Previously published	Roux et al., 2019
Soil Sample Fen	CHTTW	Pre-assembled viral fraction metagenome from the fen habitat (F.1.5)				Previously published	Roux et al., 2019
Human gut samples
Virome	Sample	Details				Status	Source
Gut Sample01	SRR9161542	Pre-assembled viral fraction metagenome from a healthy adult (Shkoporov et al., 2019)				Previously published	Shkoporov et al., 2019; Gregory et al., 2020
Gut Sample02	SRR9161502	Pre-assembled viral fraction metagenome from a healthy adult (Shkoporov et al., 2019)				Previously published	Shkoporov et al., 2019; Gregory et al., 2020
Gut Sample03	SRR9161487	Pre-assembled viral fraction metagenome from a healthy adult (Shkoporov et al., 2019)				Previously published	Shkoporov et al., 2019; Gregory et al., 2020

## Sheet: Table_S3
Supplementary Table 3: Summary of the number of contigs, proteins, clusters, singletons, and HMM profiles obtained from each bioinformatic step.
Main workflow
Step	efam	efam_XC
Input viral contigs	848507	848507
Viral contigs considered by the viral prediction tools (detailed table below)	250021	33115
Contigs after decontamination using CheckV	242078	33099
ORFs predicted	3741966	500342
ORFs after removal of RefSeq microbial proteins	3740522	500198
ORFs after dereplication (at 100% pident)	2613528	402958
Clusters (with at least 2 proteins) after clustering	240311	37841
Proteins within clusters (with at least 2 proteins)	2313507	346810
Proteins not belonging to a cluster (singletons)	300021	56148
Multiple sequence alignments	240311	37841
HMM profiles	240311	37841
Viral prediction
Tools and cut-offs	# of contigs*	Percent (out of all 848,507-input viral contigs)
VirSorter (Category 1)	102899	0.12
Marvel (>=90 %)	247856	0.29
DeepVirFinder (score >= 0.9, p-value <= 0.05)	667343	0.79
* Number of input contigs that scored better than the described cutoff. For a detailed view of the number of contigs included in efam and efam_XC respectively, please refer to figure 2 in the publication.

## Sheet: Table_S4
Supplementary Table 4: Publicly available HMM profile databases of viral proteins.
The number of sequences in the second column indicates the number of proteins that underwent clustering to generate the HMM profiles.
HMM database	Number of sequences	Number of clusters	Minimum number of proteins per cluster	Reference
efam	2613528	240311	2	This study
efam-XC	402958	37841	2	This study
Domain-Centric Database	9051	30947	NA	(Bramley et al., 2020)
IMG/VR(2016)	358042	25281	unreported	Paez-Espino et al., 2016
KEGG Orthology	unreported	22746	unreported	Kanehisa et al., 2016
October 02, 2019 release
Pfamv32.0	34008912	17929	1	El-Gebali et al., 2019
uPOGs	357460	16710	3	Zheng et al., 2019
RVDBv18.0	771119	12952	unreported	(Bigot et al., 2019)
pVOGs	295653	9518	3	Grazziotin et al., 2017
CheckV	NA	8773	NA	(Nayfach et al., 2020)
vFams	26430	4938	2	Skewes-Cox et al., 2014
POGs	97731	4542	3	Kristensen et al., 2013
TIGRFAMs v15.0	unreported	4488	unreported	Haft et al., 2013

## Sheet: Table_S5
Supplementary Table 5: Category assignment by "VirSorter" and VirSorter + efam-XC" for the LineP sample.
Viral contig	VirSorter	VirSorter + efam-XC
VIRSorter_NODE_10005_length_4617_cov_0_160691	2	1
VIRSorter_NODE_10010_length_4615_cov_0_147033	2	1
VIRSorter_NODE_10012_length_4615_cov_0_100089	1	1
VIRSorter_NODE_10025_length_4611_cov_0_141622	Not detected	1
VIRSorter_NODE_10027_length_4611_cov_0_090869	1	1
VIRSorter_NODE_10045_length_4605_cov_0_674656	1	1
VIRSorter_NODE_10059_length_4603_cov_0_120115	2	1
VIRSorter_NODE_10068_length_4601_cov_0_168370	2	1
VIRSorter_NODE_10081_length_4598_cov_0_139587	1	1
VIRSorter_NODE_10106_length_4593_cov_0_801513	1	1
VIRSorter_NODE_10109_length_4593_cov_0_127503	1	1
VIRSorter_NODE_101166_length_972_cov_0_064147	1	1
VIRSorter_NODE_10129_length_4587_cov_0_265597	1	1
VIRSorter_NODE_10134_length_4586_cov_1_002897	2	1
VIRSorter_NODE_1014_length_17497_cov_0_268996	2	1
VIRSorter_NODE_10150_length_4581_cov_0_418786	2	1
VIRSorter_NODE_10162_length_4579_cov_0_520536	1	1
VIRSorter_NODE_10173_length_4577_cov_0_119026	1	1
VIRSorter_NODE_10183_length_4573_cov_0_073089	1	1
VIRSorter_NODE_10191_length_4569_cov_0_114765	1	1
VIRSorter_NODE_10209_length_4564_cov_0_481747	1	1
VIRSorter_NODE_10220_length_4562_cov_0_150347	2	1
VIRSorter_NODE_10243_length_4555_cov_0_156194	1	1
VIRSorter_NODE_10251_length_4553_cov_0_179838	1	1
VIRSorter_NODE_10254_length_4552_cov_0_567033	1	1
VIRSorter_NODE_1028_length_17334_cov_0_205106	1	1
VIRSorter_NODE_10304_length_4540_cov_0_173610	1	1
VIRSorter_NODE_1030_length_17317_cov_0_260541	1	1
VIRSorter_NODE_10338_length_4531_cov_0_154783	2	1
VIRSorter_NODE_10357_length_4527_cov_0_093496	1	1
VIRSorter_NODE_10362_length_4524_cov_0_769944	1	1
VIRSorter_NODE_10406_length_4511_cov_0_199909	1	1
VIRSorter_NODE_10422_length_4506_cov_0_282505	1	1
VIRSorter_NODE_10444_length_4500_cov_0_113611	1	1
VIRSorter_NODE_10478_length_4491_cov_0_221084	1	1
VIRSorter_NODE_1048_length_17186_cov_0_242875	2	1
VIRSorter_NODE_10514_length_4478_cov_0_117378	1	1
VIRSorter_NODE_10539_length_4471_cov_0_129689	2	1
VIRSorter_NODE_10546_length_4469_cov_0_171625	1	1
VIRSorter_NODE_10566_length_4464_cov_0_564032	1	1
VIRSorter_NODE_10602_length_4455_cov_0_173783	1	1
VIRSorter_NODE_106314_length_939_cov_0_107143	1	1
VIRSorter_NODE_10774_length_4409_cov_0_149420	1	1
VIRSorter_NODE_10832_length_4393_cov_0_102469	2	1
VIRSorter_NODE_10877_length_4382_cov_0_142890	1	1
VIRSorter_NODE_1087_length_16856_cov_0_288357	2	1
VIRSorter_NODE_10905_length_4375_cov_0_110384	2	1
VIRSorter_NODE_10947_length_4360_cov_0_795119	1	1
VIRSorter_NODE_11024_length_4339_cov_0_623821	1	1
VIRSorter_NODE_11046_length_4335_cov_0_109537	2	1
VIRSorter_NODE_11054_length_4334_cov_0_077214	1	1
VIRSorter_NODE_11125_length_4319_cov_0_108057	1	1
VIRSorter_NODE_11134_length_4317_cov_0_124467	1	1
VIRSorter_NODE_1114_length_16582_cov_0_308014	2	1
VIRSorter_NODE_11169_length_4310_cov_0_100214	2	1
VIRSorter_NODE_11207_length_4302_cov_0_088984	Not detected	1
VIRSorter_NODE_11211_length_4300_cov_0_144965	1	1
VIRSorter_NODE_11248_length_4292_cov_0_423325	2	1
VIRSorter_NODE_113146_length_900_cov_0_043695	2	1
VIRSorter_NODE_11354_length_4266_cov_0_271658	2	1
VIRSorter_NODE_11355_length_4266_cov_0_248860	2	1
VIRSorter_NODE_11381_length_4261_cov_0_146804	1	1
VIRSorter_NODE_11395_length_4257_cov_0_115921	1	1
VIRSorter_NODE_11398_length_4256_cov_0_782054	1	1
VIRSorter_NODE_11421_length_4252_cov_0_181315	1	1
VIRSorter_NODE_11423_length_4252_cov_0_107151	1	1
VIRSorter_NODE_11495_length_4234_cov_0_114389	1	1
VIRSorter_NODE_11496_length_4234_cov_0_079323	1	1
VIRSorter_NODE_11519_length_4226_cov_0_565302	2	1
VIRSorter_NODE_11549_length_4220_cov_0_154574	1	1
VIRSorter_NODE_116026_length_884_cov_0_054777	1	1
VIRSorter_NODE_11603_length_4210_cov_0_577718	1	1
VIRSorter_NODE_11614_length_4208_cov_0_086396	1	1
VIRSorter_NODE_116373_length_882_cov_0_062580	2	1
VIRSorter_NODE_11641_length_4200_cov_0_185564	1	1
VIRSorter_NODE_11656_length_4197_cov_0_116642	1	1
VIRSorter_NODE_11663_length_4196_cov_0_181840	2	1
VIRSorter_NODE_11673_length_4194_cov_0_109158	2	1
VIRSorter_NODE_11688_length_4190_cov_0_242484	1	1
VIRSorter_NODE_117118_length_878_cov_0_065469	2	1
VIRSorter_NODE_11741_length_4178_cov_0_180436	1	1
VIRSorter_NODE_117510_length_876_cov_0_057915	2	1
VIRSorter_NODE_117539_length_876_cov_0_046332	1	1
VIRSorter_NODE_11765_length_4172_cov_0_168426	1	1
VIRSorter_NODE_1177_length_16099_cov_0_546875	1	1
VIRSorter_NODE_11800_length_4164_cov_0_094711	2	1
VIRSorter_NODE_1180_length_16069_cov_0_241703	1	1
VIRSorter_NODE_11867_length_4148_cov_0_116572	2	1
VIRSorter_NODE_11868_length_4148_cov_0_094838	Not detected	1
VIRSorter_NODE_11874_length_4146_cov_0_254757	1	1
VIRSorter_NODE_11885_length_4144_cov_0_134487	1	1
VIRSorter_NODE_11922_length_4136_cov_0_116671	2	1
VIRSorter_NODE_11928_length_4135_cov_0_101090	1	1
VIRSorter_NODE_11935_length_4133_cov_0_123451	1	1
VIRSorter_NODE_11970_length_4124_cov_0_077019	2	1
VIRSorter_NODE_1201_length_15938_cov_0_225961	2	1
VIRSorter_NODE_12059_length_4101_cov_0_148926	2	1
VIRSorter_NODE_12078_length_4097_cov_0_094047	2	1
VIRSorter_NODE_12091_length_4094_cov_0_488360	2	1
VIRSorter_NODE_1211_length_15868_cov_0_500285	2	1
VIRSorter_NODE_12127_length_4087_cov_0_804413	1	1
VIRSorter_NODE_121331_length_856_cov_0_285337	1	1
VIRSorter_NODE_12135_length_4086_cov_0_110108	1	1
VIRSorter_NODE_12145_length_4082_cov_0_092142	1	1
VIRSorter_NODE_1215_length_15846_cov_0_144535	1	1
VIRSorter_NODE_12197_length_4071_cov_0_132931	1	1
VIRSorter_NODE_12203_length_4069_cov_0_282872	1	1
VIRSorter_NODE_12217_length_4067_cov_1_025706	1	1
VIRSorter_NODE_12241_length_4064_cov_0_220933	1	1
VIRSorter_NODE_12252_length_4062_cov_0_116326	1	1
VIRSorter_NODE_12258_length_4060_cov_0_442817	1	1
VIRSorter_NODE_1228_length_15724_cov_0_252416	2	1
VIRSorter_NODE_12359_length_4037_cov_0_073641	1	1
VIRSorter_NODE_12365_length_4035_cov_0_382368	Not detected	1
VIRSorter_NODE_1238_length_15667_cov_0_167395	1	1
VIRSorter_NODE_12395_length_4030_cov_0_135335	1	1
VIRSorter_NODE_124321_length_842_cov_0_125168	Not detected	1
VIRSorter_NODE_12440_length_4020_cov_1_887529	1	1
VIRSorter_NODE_12461_length_4015_cov_0_322523	Not detected	1
VIRSorter_NODE_12465_length_4014_cov_0_267944	1	1
VIRSorter_NODE_12470_length_4013_cov_0_844660	1	1
VIRSorter_NODE_1247_length_15611_cov_0_183922	2	1
VIRSorter_NODE_12482_length_4010_cov_0_102276	2	1
VIRSorter_NODE_12520_length_4005_cov_0_088070	2	1
VIRSorter_NODE_125330_length_837_cov_0_163957	1	1
VIRSorter_NODE_12535_length_4002_cov_0_092493	1	1
VIRSorter_NODE_12538_length_4001_cov_0_135315	1	1
VIRSorter_NODE_12559_length_3997_cov_0_258594	1	1
VIRSorter_NODE_12568_length_3996_cov_0_091096	1	1
VIRSorter_NODE_12579_length_3994_cov_0_126316	1	1
VIRSorter_NODE_12612_length_3986_cov_0_365063	2	1
VIRSorter_NODE_1261_length_15505_cov_1_813190	2	1
VIRSorter_NODE_12635_length_3980_cov_0_168771	1	1
VIRSorter_NODE_12637_length_3980_cov_0_114661	1	1
VIRSorter_NODE_12645_length_3978_cov_0_305749	1	1
VIRSorter_NODE_12658_length_3976_cov_0_170235	1	1
VIRSorter_NODE_12686_length_3970_cov_0_111599	Not detected	1
VIRSorter_NODE_12715_length_3964_cov_1_073997	1	1
VIRSorter_NODE_1272_length_15404_cov_0_779876	2	1
VIRSorter_NODE_12751_length_3956_cov_0_074151	1	1
VIRSorter_NODE_12778_length_3950_cov_0_202545	1	1
VIRSorter_NODE_1278_length_15342_cov_0_146690	2	1
VIRSorter_NODE_127937_length_826_cov_0_041265	Not detected	1
VIRSorter_NODE_12799_length_3944_cov_0_157087	1	1
VIRSorter_NODE_1280_length_15339_cov_0_109252	1	1
VIRSorter_NODE_12828_length_3938_cov_0_188851	1	1
VIRSorter_NODE_12862_length_3930_cov_0_973114	1	1
VIRSorter_NODE_12865_length_3930_cov_0_077003	2	1
VIRSorter_NODE_12869_length_3929_cov_0_634726	2	1
VIRSorter_NODE_12872_length_3929_cov_0_238642	1	1
VIRSorter_NODE_12875_length_3928_cov_0_340559	1	1
VIRSorter_NODE_12913_length_3923_cov_0_191161	2	1
VIRSorter_NODE_12928_length_3920_cov_0_128239	2	1
VIRSorter_NODE_12936_length_3918_cov_0_145064	1	1
VIRSorter_NODE_12948_length_3915_cov_0_876572	1	1
VIRSorter_NODE_12951_length_3915_cov_0_237683	2	1
VIRSorter_NODE_12986_length_3908_cov_0_505645	2	1
VIRSorter_NODE_1298_length_15246_cov_0_190269	1	1
VIRSorter_NODE_12998_length_3906_cov_0_254531	2	1
VIRSorter_NODE_13000_length_3906_cov_0_140005	1	1
VIRSorter_NODE_13067_length_3893_cov_0_402478	1	1
VIRSorter_NODE_130764_length_813_cov_0_070028	1	1
VIRSorter_NODE_13093_length_3888_cov_0_845342	2	1
VIRSorter_NODE_1322_length_15125_cov_0_187874	2	1
VIRSorter_NODE_13237_length_3858_cov_0_240223	2	1
VIRSorter_NODE_13249_length_3856_cov_0_213468	1	1
VIRSorter_NODE_13268_length_3853_cov_0_060469	2	1
VIRSorter_NODE_13311_length_3844_cov_0_206943	1	1
VIRSorter_NODE_1333_length_15068_cov_0_144165	2	1
VIRSorter_NODE_13353_length_3836_cov_0_144769	2	1
VIRSorter_NODE_13373_length_3832_cov_0_867935	2	1
VIRSorter_NODE_1337_length_15038_cov_0_159716	1	1
VIRSorter_NODE_133_length_41715_cov_0_792652	1	1
VIRSorter_NODE_13409_length_3826_cov_0_152938	2	1
VIRSorter_NODE_13414_length_3825_cov_0_085883	1	1
VIRSorter_NODE_1341_length_15010_cov_0_193683	1	1
VIRSorter_NODE_13466_length_3816_cov_0_295130	1	1
VIRSorter_NODE_13490_length_3809_cov_1_311051	1	1
VIRSorter_NODE_13546_length_3799_cov_0_082703	1	1
VIRSorter_NODE_1356_length_14944_cov_0_437184	2	1
VIRSorter_NODE_13571_length_3794_cov_0_694723	2	1
VIRSorter_NODE_135847_length_792_cov_0_043290	1	1
VIRSorter_NODE_13597_length_3789_cov_0_160163	1	1
VIRSorter_NODE_13629_length_3784_cov_0_095251	2	1
VIRSorter_NODE_1363_length_14904_cov_0_125363	2	1
VIRSorter_NODE_1366_length_14868_cov_1_079423	2	1
VIRSorter_NODE_13683_length_3777_cov_0_097064	1	1
VIRSorter_NODE_1368_length_14842_cov_1_006851	1	1
VIRSorter_NODE_1370_length_14835_cov_0_266558	1	1
VIRSorter_NODE_13744_length_3763_cov_0_106987	1	1
VIRSorter_NODE_13759_length_3762_cov_0_086268	1	1
VIRSorter_NODE_13774_length_3758_cov_0_349002	Not detected	1
VIRSorter_NODE_13794_length_3755_cov_0_373906	2	1
VIRSorter_NODE_13801_length_3754_cov_0_117921	1	1
VIRSorter_NODE_1384_length_14751_cov_0_500410	1	1
VIRSorter_NODE_13873_length_3741_cov_0_254805	1	1
VIRSorter_NODE_13892_length_3738_cov_0_062655	1	1
VIRSorter_NODE_13906_length_3735_cov_1_240099	1	1
VIRSorter_NODE_139709_length_776_cov_0_119645	Not detected	1
VIRSorter_NODE_13_length_78294_cov_0_333525	1	1
VIRSorter_NODE_14001_length_3719_cov_0_125691	1	1
VIRSorter_NODE_14038_length_3711_cov_0_149502	2	1
VIRSorter_NODE_14045_length_3709_cov_0_672022	1	1
VIRSorter_NODE_1404_length_14624_cov_0_238692	2	1
VIRSorter_NODE_14058_length_3708_cov_0_228041	1	1
VIRSorter_NODE_1405_length_14622_cov_0_328513	2	1
VIRSorter_NODE_14137_length_3694_cov_0_103477	Not detected	1
VIRSorter_NODE_1413_length_14573_cov_0_424623	1	1
VIRSorter_NODE_1415_length_14551_cov_0_255674	2	1
VIRSorter_NODE_14169_length_3688_cov_0_342714	1	1
VIRSorter_NODE_14174_length_3687_cov_0_291249	2	1
VIRSorter_NODE_14176_length_3687_cov_0_176979	1	1
VIRSorter_NODE_1417_length_14538_cov_0_309647	1	1
VIRSorter_NODE_1420_length_14521_cov_0_571765	1	1
VIRSorter_NODE_14228_length_3680_cov_0_110025	1	1
VIRSorter_NODE_14238_length_3678_cov_0_270467	2	1
VIRSorter_NODE_1425_length_14488_cov_0_421433	1	1
VIRSorter_NODE_14265_length_3675_cov_0_157159	1	1
VIRSorter_NODE_14267_length_3675_cov_0_094519	1	1
VIRSorter_NODE_14272_length_3673_cov_0_554001	2	1
VIRSorter_NODE_14273_length_3673_cov_0_492725	1	1
VIRSorter_NODE_14298_length_3668_cov_0_177641	2	1
VIRSorter_NODE_14324_length_3664_cov_0_253296	1	1
VIRSorter_NODE_14380_length_3655_cov_0_113330	2	1
VIRSorter_NODE_14402_length_3652_cov_0_086687	1	1
VIRSorter_NODE_14446_length_3644_cov_2_773766	1	1
VIRSorter_NODE_14454_length_3642_cov_0_796500	2	1
VIRSorter_NODE_14468_length_3641_cov_0_079616	2	1
VIRSorter_NODE_1446_length_14359_cov_0_179173	2	1
VIRSorter_NODE_1447_length_14358_cov_0_559787	2	1
VIRSorter_NODE_1448_length_14354_cov_1_459207	1	1
VIRSorter_NODE_1449_length_14350_cov_0_176339	2	1
VIRSorter_NODE_144_length_39832_cov_0_196965	1	1
VIRSorter_NODE_14520_length_3630_cov_0_136222	1	1
VIRSorter_NODE_14539_length_3628_cov_0_064891	Not detected	1
VIRSorter_NODE_1453_length_14328_cov_0_645091	2	1
VIRSorter_NODE_1455_length_14298_cov_0_303261	2	1
VIRSorter_NODE_145_length_39674_cov_0_360025-circular	1	1
VIRSorter_NODE_14604_length_3616_cov_0_165766	2	1
VIRSorter_NODE_14615_length_3614_cov_0_340256	1	1
VIRSorter_NODE_14618_length_3614_cov_0_091323	1	1
VIRSorter_NODE_1462_length_14253_cov_0_149640	1	1
VIRSorter_NODE_14637_length_3611_cov_0_125569	1	1
VIRSorter_NODE_14640_length_3611_cov_0_076025	1	1
VIRSorter_NODE_14684_length_3604_cov_0_440799	1	1
VIRSorter_NODE_14692_length_3603_cov_0_642409	2	1
VIRSorter_NODE_146_length_39631_cov_0_400334	1	1
VIRSorter_NODE_14723_length_3600_cov_0_142245	1	1
VIRSorter_NODE_14743_length_3597_cov_0_203259	2	1
VIRSorter_NODE_14749_length_3596_cov_0_350300	1	1
VIRSorter_NODE_14792_length_3590_cov_0_100258	2	1
VIRSorter_NODE_148147_length_745_cov_0_078947	Not detected	1
VIRSorter_NODE_14856_length_3579_cov_0_102874	2	1
VIRSorter_NODE_14915_length_3570_cov_0_112936	1	1
VIRSorter_NODE_14930_length_3568_cov_0_087057	1	1
VIRSorter_NODE_14979_length_3560_cov_0_253973	2	1
VIRSorter_NODE_14982_length_3560_cov_0_097371	1	1
VIRSorter_NODE_149_length_39454_cov_1_113556	2	1
VIRSorter_NODE_15022_length_3553_cov_0_265779	1	1
VIRSorter_NODE_15048_length_3548_cov_0_135981	1	1
VIRSorter_NODE_15073_length_3544_cov_0_204644	1	1
VIRSorter_NODE_15138_length_3534_cov_0_817176	1	1
VIRSorter_NODE_15185_length_3527_cov_0_224329	2	1
VIRSorter_NODE_15191_length_3527_cov_0_108518	1	1
VIRSorter_NODE_15195_length_3526_cov_0_363875	1	1
VIRSorter_NODE_1522_length_13898_cov_0_146242	1	1
VIRSorter_NODE_1526_length_13892_cov_0_121293	2	1
VIRSorter_NODE_15371_length_3500_cov_0_151720	Not detected	1
VIRSorter_NODE_1538_length_13812_cov_0_440604	1	1
VIRSorter_NODE_15413_length_3495_cov_0_130448	1	1
VIRSorter_NODE_15415_length_3495_cov_0_095112	2	1
VIRSorter_NODE_154_length_39246_cov_0_677268	2	1
VIRSorter_NODE_1551_length_13772_cov_0_226432	2	1
VIRSorter_NODE_15533_length_3476_cov_0_629257	1	1
VIRSorter_NODE_15577_length_3469_cov_0_196736	1	1
VIRSorter_NODE_15578_length_3469_cov_0_073294	1	1
VIRSorter_NODE_1560_length_13759_cov_0_323792	2	1
VIRSorter_NODE_15635_length_3460_cov_2_293663	1	1
VIRSorter_NODE_15676_length_3455_cov_0_159714	1	1
VIRSorter_NODE_15692_length_3453_cov_0_239714	Not detected	1
VIRSorter_NODE_15739_length_3446_cov_4_134150	1	1
VIRSorter_NODE_15775_length_3441_cov_0_301017	2	1
VIRSorter_NODE_15830_length_3432_cov_0_167717	2	1
VIRSorter_NODE_15852_length_3430_cov_0_095167	1	1
VIRSorter_NODE_15856_length_3429_cov_0_119219	1	1
VIRSorter_NODE_15880_length_3425_cov_2_326819	1	1
VIRSorter_NODE_15883_length_3425_cov_0_600120	1	1
VIRSorter_NODE_15886_length_3425_cov_0_286230	2	1
VIRSorter_NODE_1590_length_13574_cov_0_249722	1	1
VIRSorter_NODE_1593_length_13554_cov_0_348123	2	1
VIRSorter_NODE_15942_length_3414_cov_0_349020	1	1
VIRSorter_NODE_15949_length_3413_cov_0_746832	1	1
VIRSorter_NODE_15968_length_3411_cov_0_461353	1	1
VIRSorter_NODE_15976_length_3411_cov_0_071256	1	1
VIRSorter_NODE_15987_length_3409_cov_0_108761	1	1
VIRSorter_NODE_15988_length_3409_cov_0_095468	1	1
VIRSorter_NODE_15991_length_3408_cov_0_268963	2	1
VIRSorter_NODE_15994_length_3408_cov_0_114838	1	1
VIRSorter_NODE_15995_length_3408_cov_0_112118	1	1
VIRSorter_NODE_1600_length_13510_cov_0_138543	2	1
VIRSorter_NODE_16094_length_3393_cov_0_310565	2	1
VIRSorter_NODE_160994_length_703_cov_0_049669	Not detected	1
VIRSorter_NODE_16111_length_3391_cov_0_107837	1	1
VIRSorter_NODE_16129_length_3387_cov_0_240572	1	1
VIRSorter_NODE_16153_length_3383_cov_0_677832	2	1
VIRSorter_NODE_16163_length_3382_cov_0_106001	1	1
VIRSorter_NODE_1621_length_13413_cov_0_152847	1	1
VIRSorter_NODE_16232_length_3369_cov_0_279817	1	1
VIRSorter_NODE_16243_length_3368_cov_0_200979	2	1
VIRSorter_NODE_16274_length_3363_cov_0_084559	1	1
VIRSorter_NODE_16307_length_3356_cov_0_634633	1	1
VIRSorter_NODE_1641_length_13333_cov_0_406906	1	1
VIRSorter_NODE_16439_length_3340_cov_0_112311	2	1
VIRSorter_NODE_16488_length_3333_cov_0_093383	1	1
VIRSorter_NODE_16510_length_3330_cov_0_145775	1	1
VIRSorter_NODE_16521_length_3329_cov_0_126316	Not detected	1
VIRSorter_NODE_16530_length_3327_cov_0_156753	1	1
VIRSorter_NODE_16547_length_3324_cov_0_189767	2	1
VIRSorter_NODE_16553_length_3324_cov_0_110388	2	1
VIRSorter_NODE_1661_length_13254_cov_0_141619	1	1
VIRSorter_NODE_16667_length_3307_cov_0_830112	2	1
VIRSorter_NODE_16681_length_3306_cov_0_143748	1	1
VIRSorter_NODE_168013_length_682_cov_0_120069	Not detected	1
VIRSorter_NODE_16801_length_3290_cov_0_339079	1	1
VIRSorter_NODE_16831_length_3287_cov_0_117942	2	1
VIRSorter_NODE_16893_length_3279_cov_0_132075	1	1
VIRSorter_NODE_16903_length_3278_cov_0_118276	2	1
VIRSorter_NODE_1690_length_13059_cov_0_228241	1	1
VIRSorter_NODE_16974_length_3269_cov_0_267508	2	1
VIRSorter_NODE_1704_length_13004_cov_1_100814	1	1
VIRSorter_NODE_17059_length_3259_cov_0_492405	1	1
VIRSorter_NODE_17063_length_3259_cov_0_193987	1	1
VIRSorter_NODE_17090_length_3255_cov_0_268378	1	1
VIRSorter_NODE_17148_length_3248_cov_0_149254	Not detected	1
VIRSorter_NODE_17191_length_3241_cov_0_290261	1	1
VIRSorter_NODE_17206_length_3240_cov_0_092646	1	1
VIRSorter_NODE_17227_length_3237_cov_0_044614	1	1
VIRSorter_NODE_17255_length_3234_cov_0_145136	2	1
VIRSorter_NODE_17295_length_3228_cov_0_139661	1	1
VIRSorter_NODE_1730_length_12897_cov_0_389592	1	1
VIRSorter_NODE_17311_length_3226_cov_0_082187	Not detected	1
VIRSorter_NODE_17381_length_3216_cov_0_115175	2	1
VIRSorter_NODE_17403_length_3212_cov_1_177642	1	1
VIRSorter_NODE_17432_length_3209_cov_0_664309	1	1
VIRSorter_NODE_17468_length_3204_cov_0_786151	1	1
VIRSorter_NODE_1751_length_12768_cov_0_216276	2	1
VIRSorter_NODE_17547_length_3194_cov_0_088207	2	1
VIRSorter_NODE_17612_length_3185_cov_0_290992	1	1
VIRSorter_NODE_17673_length_3179_cov_0_135065	2	1
VIRSorter_NODE_17699_length_3177_cov_0_159194	1	1
VIRSorter_NODE_17768_length_3169_cov_0_089577	1	1
VIRSorter_NODE_1778_length_12705_cov_0_174282	1	1
VIRSorter_NODE_17795_length_3164_cov_0_652202	1	1
VIRSorter_NODE_1786_length_12667_cov_0_105188	1	1
VIRSorter_NODE_17893_length_3153_cov_0_356909	1	1
VIRSorter_NODE_17910_length_3151_cov_0_490826	1	1
VIRSorter_NODE_17914_length_3151_cov_0_098296	1	1
VIRSorter_NODE_17930_length_3149_cov_0_200984	1	1
VIRSorter_NODE_17935_length_3149_cov_0_082295	2	1
VIRSorter_NODE_17966_length_3145_cov_0_170716	1	1
VIRSorter_NODE_17993_length_3142_cov_0_144594	1	1
VIRSorter_NODE_1799_length_12589_cov_0_248038	1	1
VIRSorter_NODE_18053_length_3135_cov_0_109025	2	1
VIRSorter_NODE_18094_length_3131_cov_0_145778	1	1
VIRSorter_NODE_18105_length_3130_cov_0_105576	1	1
VIRSorter_NODE_18126_length_3128_cov_0_124133	2	1
VIRSorter_NODE_18232_length_3116_cov_0_117667	1	1
VIRSorter_NODE_18238_length_3115_cov_0_176724	1	1
VIRSorter_NODE_18249_length_3114_cov_0_193367	1	1
VIRSorter_NODE_18278_length_3111_cov_0_227092	1	1
VIRSorter_NODE_182_length_37795_cov_0_473896	2	1
VIRSorter_NODE_18317_length_3106_cov_0_068839	1	1
VIRSorter_NODE_1831_length_12440_cov_0_261810	2	1
VIRSorter_NODE_18324_length_3105_cov_0_189953	1	1
VIRSorter_NODE_18338_length_3104_cov_0_114143	1	1
VIRSorter_NODE_18354_length_3102_cov_0_084582	2	1
VIRSorter_NODE_18363_length_3101_cov_0_124250	1	1
VIRSorter_NODE_1836_length_12413_cov_0_218857	2	1
VIRSorter_NODE_18392_length_3097_cov_0_303869	1	1
VIRSorter_NODE_1839_length_12409_cov_0_313079	2	1
VIRSorter_NODE_18409_length_3095_cov_0_152537	2	1
VIRSorter_NODE_1841_length_12400_cov_0_173563	2	1
VIRSorter_NODE_18444_length_3092_cov_0_192783	1	1
VIRSorter_NODE_18476_length_3088_cov_0_124791	2	1
VIRSorter_NODE_18489_length_3087_cov_0_081660	Not detected	1
VIRSorter_NODE_18528_length_3083_cov_0_194035	1	1
VIRSorter_NODE_18555_length_3080_cov_0_093928	1	1
VIRSorter_NODE_18583_length_3077_cov_0_058428	1	1
VIRSorter_NODE_18592_length_3076_cov_0_074236	2	1
VIRSorter_NODE_18623_length_3071_cov_0_185397	1	1
VIRSorter_NODE_18634_length_3070_cov_0_577583	1	1
VIRSorter_NODE_18697_length_3062_cov_0_115424	1	1
VIRSorter_NODE_18715_length_3061_cov_0_070223	1	1
VIRSorter_NODE_18731_length_3059_cov_0_089527	2	1
VIRSorter_NODE_18752_length_3056_cov_0_191748	1	1
VIRSorter_NODE_18759_length_3055_cov_1_120095	2	1
VIRSorter_NODE_18771_length_3054_cov_0_184433	Not detected	1
VIRSorter_NODE_18777_length_3053_cov_0_511510	1	1
VIRSorter_NODE_18792_length_3052_cov_0_261090	1	1
VIRSorter_NODE_18846_length_3046_cov_0_118086	1	1
VIRSorter_NODE_18870_length_3043_cov_0_258152	1	1
VIRSorter_NODE_18872_length_3043_cov_0_137228	1	1
VIRSorter_NODE_18873_length_3043_cov_0_113111	1	1
VIRSorter_NODE_18878_length_3042_cov_0_628950	1	1
VIRSorter_NODE_1890_length_12245_cov_0_499094	2	1
VIRSorter_NODE_18928_length_3037_cov_0_292376	2	1
VIRSorter_NODE_19000_length_3029_cov_0_170990	2	1
VIRSorter_NODE_19029_length_3026_cov_0_103861	2	1
VIRSorter_NODE_1909_length_12173_cov_0_425377	2	1
VIRSorter_NODE_19145_length_3014_cov_0_178045	1	1
VIRSorter_NODE_19154_length_3013_cov_0_366507	1	1
VIRSorter_NODE_19165_length_3012_cov_0_582561	1	1
VIRSorter_NODE_19233_length_3006_cov_0_104231	1	1
VIRSorter_NODE_19262_length_3002_cov_0_726490	1	1
VIRSorter_NODE_1927_length_12097_cov_0_532255	1	1
VIRSorter_NODE_1937_length_12069_cov_0_294403	2	1
VIRSorter_NODE_19387_length_2992_cov_0_066713	1	1
VIRSorter_NODE_19390_length_2991_cov_0_284924	2	1
VIRSorter_NODE_19418_length_2989_cov_0_123183	2	1
VIRSorter_NODE_19454_length_2984_cov_0_165338	Not detected	1
VIRSorter_NODE_1948_length_12040_cov_0_273930	2	1
VIRSorter_NODE_19503_length_2979_cov_0_160764	1	1
VIRSorter_NODE_19520_length_2977_cov_0_279361	1	1
VIRSorter_NODE_19541_length_2975_cov_0_155076	1	1
VIRSorter_NODE_19565_length_2973_cov_0_094294	1	1
VIRSorter_NODE_19580_length_2972_cov_0_116603	1	1
VIRSorter_NODE_19590_length_2971_cov_0_154248	1	1
VIRSorter_NODE_195_length_37025_cov_0_727347-circular	2	1
VIRSorter_NODE_19622_length_2968_cov_0_059603	2	1
VIRSorter_NODE_19634_length_2966_cov_0_209976	1	1
VIRSorter_NODE_19691_length_2960_cov_0_357567	2	1
VIRSorter_NODE_196_length_37020_cov_0_712169	2	1
VIRSorter_NODE_19786_length_2951_cov_0_173913	1	1
VIRSorter_NODE_1989_length_11918_cov_0_261951	2	1
VIRSorter_NODE_19927_length_2937_cov_0_118041	1	1
VIRSorter_NODE_20021_length_2928_cov_0_078826	1	1
VIRSorter_NODE_200_length_36498_cov_0_410423	2	1
VIRSorter_NODE_20144_length_2915_cov_0_091619	1	1
VIRSorter_NODE_2014_length_11849_cov_0_315319	1	1
VIRSorter_NODE_20170_length_2913_cov_0_061123	1	1
VIRSorter_NODE_20286_length_2902_cov_0_074206	Not detected	1
VIRSorter_NODE_20329_length_2897_cov_0_070765	Not detected	1
VIRSorter_NODE_20332_length_2896_cov_0_206650	1	1
VIRSorter_NODE_20334_length_2896_cov_0_195567	2	1
VIRSorter_NODE_20380_length_2891_cov_0_142192	2	1
VIRSorter_NODE_20461_length_2884_cov_0_117415	Not detected	1
VIRSorter_NODE_2049_length_11715_cov_0_168819	2	1
VIRSorter_NODE_20562_length_2873_cov_0_193583	1	1
VIRSorter_NODE_2058_length_11692_cov_0_242991	2	1
VIRSorter_NODE_20652_length_2864_cov_0_127306	2	1
VIRSorter_NODE_20703_length_2860_cov_0_229265	2	1
VIRSorter_NODE_20836_length_2848_cov_0_101855	1	1
VIRSorter_NODE_20856_length_2846_cov_0_103750	1	1
VIRSorter_NODE_20859_length_2845_cov_0_124181	1	1
VIRSorter_NODE_20867_length_2844_cov_0_126047	1	1
VIRSorter_NODE_2087_length_11566_cov_0_684660	2	1
VIRSorter_NODE_208_length_36164_cov_0_484126	2	1
VIRSorter_NODE_20914_length_2840_cov_0_107625	1	1
VIRSorter_NODE_20969_length_2836_cov_0_164414	2	1
VIRSorter_NODE_2098_length_11538_cov_0_755223	2	1
VIRSorter_NODE_21029_length_2829_cov_0_114652	Not detected	1
VIRSorter_NODE_2106_length_11513_cov_0_114070	1	1
VIRSorter_NODE_2113_length_11492_cov_0_141490	2	1
VIRSorter_NODE_21197_length_2814_cov_0_484346	1	1
VIRSorter_NODE_2122_length_11475_cov_0_187764	1	1
VIRSorter_NODE_21235_length_2811_cov_0_297198	2	1
VIRSorter_NODE_21273_length_2808_cov_0_287560	1	1
VIRSorter_NODE_21326_length_2804_cov_0_165250	1	1
VIRSorter_NODE_21328_length_2804_cov_0_139372	1	1
VIRSorter_NODE_21344_length_2803_cov_0_200444	2	1
VIRSorter_NODE_21358_length_2802_cov_0_146504	1	1
VIRSorter_NODE_21417_length_2797_cov_0_237954	1	1
VIRSorter_NODE_21421_length_2797_cov_0_093032	1	1
VIRSorter_NODE_2145_length_11395_cov_0_553559	2	1
VIRSorter_NODE_2146_length_11394_cov_0_155644	1	1
VIRSorter_NODE_21495_length_2792_cov_0_093947	1	1
VIRSorter_NODE_2150_length_11389_cov_0_127635	1	1
VIRSorter_NODE_21533_length_2788_cov_0_140945	1	1
VIRSorter_NODE_21598_length_2783_cov_0_097988	1	1
VIRSorter_NODE_215_length_35708_cov_0_275492	1	1
VIRSorter_NODE_21613_length_2781_cov_0_371738	1	1
VIRSorter_NODE_21642_length_2779_cov_0_071269	2	1
VIRSorter_NODE_21651_length_2778_cov_0_079881	1	1
VIRSorter_NODE_21653_length_2777_cov_0_408140	2	1
VIRSorter_NODE_21680_length_2776_cov_0_103100	2	1
VIRSorter_NODE_21721_length_2772_cov_0_195286	1	1
VIRSorter_NODE_21730_length_2771_cov_0_197231	2	1
VIRSorter_NODE_2196_length_11259_cov_0_247670	2	1
VIRSorter_NODE_2201_length_11243_cov_0_356694	1	1
VIRSorter_NODE_22030_length_2745_cov_0_090703	2	1
VIRSorter_NODE_22105_length_2740_cov_0_188565	2	1
VIRSorter_NODE_22169_length_2735_cov_0_099014	2	1
VIRSorter_NODE_22203_length_2732_cov_0_136726	1	1
VIRSorter_NODE_22230_length_2730_cov_0_079818	1	1
VIRSorter_NODE_22236_length_2729_cov_0_209886	1	1
VIRSorter_NODE_22238_length_2729_cov_0_169962	1	1
VIRSorter_NODE_22321_length_2722_cov_0_062143	1	1
VIRSorter_NODE_2236_length_11173_cov_0_097255	2	1
VIRSorter_NODE_22372_length_2718_cov_0_165330	1	1
VIRSorter_NODE_22396_length_2717_cov_0_080978	2	1
VIRSorter_NODE_22495_length_2710_cov_0_092685	2	1
VIRSorter_NODE_22512_length_2709_cov_0_079693	1	1
VIRSorter_NODE_22533_length_2708_cov_0_041012	2	1
VIRSorter_NODE_22539_length_2707_cov_0_137270	1	1
VIRSorter_NODE_2255_length_11129_cov_0_194288	1	1
VIRSorter_NODE_22617_length_2702_cov_0_082597	1	1
VIRSorter_NODE_2270_length_11095_cov_0_268825	2	1
VIRSorter_NODE_22829_length_2686_cov_0_192888	1	1
VIRSorter_NODE_22836_length_2686_cov_0_119830	2	1
VIRSorter_NODE_22872_length_2683_cov_0_116099	1	1
VIRSorter_NODE_22913_length_2680_cov_0_065478	1	1
VIRSorter_NODE_22943_length_2677_cov_0_123351	1	1
VIRSorter_NODE_23086_length_2666_cov_0_621737	1	1
VIRSorter_NODE_23118_length_2664_cov_0_200000	Not detected	1
VIRSorter_NODE_2312_length_10970_cov_0_482108	1	1
VIRSorter_NODE_2316_length_10951_cov_0_133524	1	1
VIRSorter_NODE_23188_length_2658_cov_0_138335	1	1
VIRSorter_NODE_23246_length_2653_cov_0_129992	2	1
VIRSorter_NODE_23262_length_2652_cov_0_168429	1	1
VIRSorter_NODE_232_length_34861_cov_0_448104	1	1
VIRSorter_NODE_23342_length_2646_cov_0_064782	2	1
VIRSorter_NODE_23348_length_2645_cov_0_234878	1	1
VIRSorter_NODE_23376_length_2643_cov_0_113994	2	1
VIRSorter_NODE_23397_length_2641_cov_0_268686	1	1
VIRSorter_NODE_23411_length_2640_cov_0_163322	1	1
VIRSorter_NODE_23415_length_2640_cov_0_121999	1	1
VIRSorter_NODE_23442_length_2638_cov_0_099646	1	1
VIRSorter_NODE_23594_length_2625_cov_0_122724	Not detected	1
VIRSorter_NODE_23609_length_2624_cov_0_081188	2	1
VIRSorter_NODE_23642_length_2621_cov_0_168914	1	1
VIRSorter_NODE_2364_length_10841_cov_0_178272	2	1
VIRSorter_NODE_23659_length_2619_cov_0_213492	1	1
VIRSorter_NODE_23684_length_2617_cov_0_131851	2	1
VIRSorter_NODE_23685_length_2617_cov_0_129865	2	1
VIRSorter_NODE_236_length_34518_cov_0_492954-circular	2	1
VIRSorter_NODE_23843_length_2604_cov_0_091417	1	1
VIRSorter_NODE_2387_length_10781_cov_0_556450	2	1
VIRSorter_NODE_238_length_34404_cov_0_178050	2	1
VIRSorter_NODE_23980_length_2595_cov_0_085337	2	1
VIRSorter_NODE_23_length_65911_cov_0_697061	1	1
VIRSorter_NODE_24040_length_2591_cov_0_091091	2	1
VIRSorter_NODE_24045_length_2590_cov_0_321959	1	1
VIRSorter_NODE_24082_length_2588_cov_0_136601	1	1
VIRSorter_NODE_2410_length_10714_cov_0_257183	2	1
VIRSorter_NODE_24140_length_2583_cov_0_301127	1	1
VIRSorter_NODE_241_length_34323_cov_0_596511	2	1
VIRSorter_NODE_24232_length_2576_cov_0_858700	2	1
VIRSorter_NODE_24258_length_2575_cov_0_100162	2	1
VIRSorter_NODE_2427_length_10685_cov_1_090969	2	1
VIRSorter_NODE_24349_length_2568_cov_0_161199	1	1
VIRSorter_NODE_24361_length_2567_cov_0_131280	2	1
VIRSorter_NODE_24409_length_2563_cov_0_726867	1	1
VIRSorter_NODE_2441_length_10651_cov_0_256444	1	1
VIRSorter_NODE_24502_length_2557_cov_4_144020	2	1
VIRSorter_NODE_24572_length_2553_cov_0_189894	1	1
VIRSorter_NODE_24574_length_2553_cov_0_129584	1	1
VIRSorter_NODE_24581_length_2553_cov_0_059902	1	1
VIRSorter_NODE_245_length_34235_cov_0_257470	2	1
VIRSorter_NODE_24653_length_2548_cov_0_097591	1	1
VIRSorter_NODE_2467_length_10597_cov_0_198038	2	1
VIRSorter_NODE_2470_length_10589_cov_0_131363	2	1
VIRSorter_NODE_2482_length_10550_cov_0_200364	2	1
VIRSorter_NODE_2483_length_10539_cov_0_285824	2	1
VIRSorter_NODE_24844_length_2535_cov_0_107143	1	1
VIRSorter_NODE_24941_length_2528_cov_0_253191	2	1
VIRSorter_NODE_24961_length_2527_cov_0_212932	2	1
VIRSorter_NODE_24981_length_2526_cov_0_072105	1	1
VIRSorter_NODE_25006_length_2524_cov_0_207010	1	1
VIRSorter_NODE_2504_length_10480_cov_0_555149	2	1
VIRSorter_NODE_25088_length_2519_cov_0_090083	2	1
VIRSorter_NODE_25141_length_2515_cov_0_118377	2	1
VIRSorter_NODE_25164_length_2514_cov_0_058385	1	1
VIRSorter_NODE_25173_length_2513_cov_0_124275	2	1
VIRSorter_NODE_251_length_33797_cov_0_997329	2	1
VIRSorter_NODE_25200_length_2511_cov_0_254561	2	1
VIRSorter_NODE_25224_length_2510_cov_0_084197	2	1
VIRSorter_NODE_25307_length_2505_cov_0_346218	1	1
VIRSorter_NODE_25404_length_2499_cov_0_077917	2	1
VIRSorter_NODE_25470_length_2494_cov_0_058038	1	1
VIRSorter_NODE_25481_length_2493_cov_0_180451	1	1
VIRSorter_NODE_254_length_33699_cov_0_800357	2	1
VIRSorter_NODE_2556_length_10377_cov_0_279821	1	1
VIRSorter_NODE_2572_length_10339_cov_0_302148	1	1
VIRSorter_NODE_25745_length_2477_cov_0_108915	1	1
VIRSorter_NODE_25751_length_2476_cov_4_020614	1	1
VIRSorter_NODE_25765_length_2476_cov_0_096761	2	1
VIRSorter_NODE_25775_length_2475_cov_0_163721	Not detected	1
VIRSorter_NODE_2579_length_10310_cov_0_154343	2	1
VIRSorter_NODE_25900_length_2467_cov_0_100929	2	1
VIRSorter_NODE_2590_length_10289_cov_0_301079	1	1
VIRSorter_NODE_2592_length_10288_cov_0_202768	1	1
VIRSorter_NODE_2600_length_10267_cov_0_396735	1	1
VIRSorter_NODE_2604_length_10261_cov_0_384964	2	1
VIRSorter_NODE_26054_length_2456_cov_0_280441	1	1
VIRSorter_NODE_26064_length_2456_cov_0_095885	1	1
VIRSorter_NODE_26092_length_2454_cov_0_117197	2	1
VIRSorter_NODE_26142_length_2450_cov_0_322416	2	1
VIRSorter_NODE_26201_length_2447_cov_0_030664	1	1
VIRSorter_NODE_2624_length_10220_cov_0_142871	2	1
VIRSorter_NODE_26275_length_2441_cov_0_438514	Not detected	1
VIRSorter_NODE_26309_length_2439_cov_0_586752	1	1
VIRSorter_NODE_26316_length_2439_cov_0_205128	1	1
VIRSorter_NODE_2631_length_10209_cov_0_238971	1	1
VIRSorter_NODE_2641_length_10191_cov_0_321443	2	1
VIRSorter_NODE_26424_length_2433_cov_0_094259	Not detected	1
VIRSorter_NODE_26438_length_2432_cov_0_304329	1	1
VIRSorter_NODE_26450_length_2432_cov_0_057437	1	1
VIRSorter_NODE_264953_length_497_cov_0_032663	1	1
VIRSorter_NODE_264_length_33310_cov_0_382072	1	1
VIRSorter_NODE_26578_length_2424_cov_0_076559	1	1
VIRSorter_NODE_26611_length_2422_cov_0_122686	1	1
VIRSorter_NODE_26696_length_2418_cov_0_073739	2	1
VIRSorter_NODE_2672_length_10111_cov_0_177187	1	1
VIRSorter_NODE_26916_length_2404_cov_0_249892	2	1
VIRSorter_NODE_26977_length_2401_cov_0_105560	1	1
VIRSorter_NODE_27074_length_2395_cov_0_964286	1	1
VIRSorter_NODE_2708_length_10056_cov_0_469921	2	1
VIRSorter_NODE_27122_length_2392_cov_0_096816	1	1
VIRSorter_NODE_27137_length_2391_cov_0_099476	Not detected	1
VIRSorter_NODE_27199_length_2387_cov_0_262238	1	1
VIRSorter_NODE_27284_length_2382_cov_0_126150	1	1
VIRSorter_NODE_27290_length_2382_cov_0_056943	1	1
VIRSorter_NODE_27296_length_2381_cov_0_285714	2	1
VIRSorter_NODE_2732_length_10022_cov_0_109543	2	1
VIRSorter_NODE_2733_length_10019_cov_0_170060	1	1
VIRSorter_NODE_274_length_32884_cov_0_457343	1	1
VIRSorter_NODE_27511_length_2368_cov_0_091670	1	1
VIRSorter_NODE_27584_length_2364_cov_0_157616	1	1
VIRSorter_NODE_27677_length_2359_cov_0_204867	1	1
VIRSorter_NODE_2774_length_9953_cov_0_222955	2	1
VIRSorter_NODE_2799_length_9914_cov_0_378910	1	1
VIRSorter_NODE_28199_length_2330_cov_0_122367	1	1
VIRSorter_NODE_28343_length_2322_cov_0_050382	1	1
VIRSorter_NODE_28350_length_2321_cov_0_106661	2	1
VIRSorter_NODE_28362_length_2320_cov_0_241333	1	1
VIRSorter_NODE_28379_length_2320_cov_0_061684	2	1
VIRSorter_NODE_28453_length_2316_cov_0_109157	1	1
VIRSorter_NODE_28457_length_2316_cov_0_064502	2	1
VIRSorter_NODE_2850_length_9833_cov_0_252311	1	1
VIRSorter_NODE_2858_length_9819_cov_0_282202	2	1
VIRSorter_NODE_28611_length_2308_cov_0_073789	1	1
VIRSorter_NODE_2868_length_9799_cov_0_553918	2	1
VIRSorter_NODE_2874_length_9790_cov_1_308843	2	1
VIRSorter_NODE_28753_length_2300_cov_0_147206	2	1
VIRSorter_NODE_28945_length_2291_cov_0_096259	1	1
VIRSorter_NODE_29089_length_2283_cov_0_100275	Not detected	1
VIRSorter_NODE_29091_length_2283_cov_0_060897	2	1
VIRSorter_NODE_29142_length_2280_cov_0_187987	2	1
VIRSorter_NODE_29171_length_2279_cov_0_094954	2	1
VIRSorter_NODE_2917_length_9679_cov_0_108664	2	1
VIRSorter_NODE_29193_length_2278_cov_0_086737	1	1
VIRSorter_NODE_291_length_32353_cov_0_827308	1	1
VIRSorter_NODE_29208_length_2277_cov_0_112489	1	1
VIRSorter_NODE_29353_length_2270_cov_0_055274	1	1
VIRSorter_NODE_29384_length_2268_cov_0_071462	Not detected	1
VIRSorter_NODE_2938_length_9630_cov_0_173014	1	1
VIRSorter_NODE_29457_length_2264_cov_0_078522	1	1
VIRSorter_NODE_29502_length_2262_cov_0_091077	2	1
VIRSorter_NODE_29522_length_2261_cov_0_067068	1	1
VIRSorter_NODE_29565_length_2258_cov_0_155164	1	1
VIRSorter_NODE_2958_length_9593_cov_0_158837	2	1
VIRSorter_NODE_29636_length_2255_cov_0_104824	1	1
VIRSorter_NODE_29689_length_2252_cov_0_378542	2	1
VIRSorter_NODE_29831_length_2244_cov_0_119347	1	1
VIRSorter_NODE_29896_length_2241_cov_0_084500	1	1
VIRSorter_NODE_30016_length_2235_cov_0_347378	Not detected	1
VIRSorter_NODE_3002_length_9513_cov_0_137349	1	1
VIRSorter_NODE_30049_length_2234_cov_0_084309	2	1
VIRSorter_NODE_3010_length_9508_cov_0_128281	1	1
VIRSorter_NODE_30143_length_2229_cov_0_077934	1	1
VIRSorter_NODE_30179_length_2227_cov_0_113722	2	1
VIRSorter_NODE_30209_length_2226_cov_0_074753	2	1
VIRSorter_NODE_30244_length_2224_cov_0_273882	1	1
VIRSorter_NODE_30292_length_2222_cov_0_080546	1	1
VIRSorter_NODE_30311_length_2221_cov_0_133836	1	1
VIRSorter_NODE_30325_length_2220_cov_0_225365	1	1
VIRSorter_NODE_3040_length_9448_cov_0_188148	2	1
VIRSorter_NODE_3044_length_9438_cov_0_209658	1	1
VIRSorter_NODE_30516_length_2211_cov_0_075284	2	1
VIRSorter_NODE_3054_length_9428_cov_0_446779	1	1
VIRSorter_NODE_30666_length_2203_cov_0_061787	1	1
VIRSorter_NODE_30728_length_2200_cov_0_090433	2	1
VIRSorter_NODE_3076_length_9398_cov_0_173460	2	1
VIRSorter_NODE_30776_length_2197_cov_0_082936	2	1
VIRSorter_NODE_30838_length_2195_cov_0_057252	2	1
VIRSorter_NODE_30900_length_2192_cov_0_056378	2	1
VIRSorter_NODE_30904_length_2191_cov_0_391969	1	1
VIRSorter_NODE_30945_length_2190_cov_0_064084	2	1
VIRSorter_NODE_31017_length_2187_cov_0_060345	1	1
VIRSorter_NODE_310_length_31576_cov_0_312514	1	1
VIRSorter_NODE_31128_length_2181_cov_0_423631	1	1
VIRSorter_NODE_31155_length_2180_cov_0_121576	1	1
VIRSorter_NODE_3120_length_9319_cov_0_109978	2	1
VIRSorter_NODE_31218_length_2176_cov_0_210400	1	1
VIRSorter_NODE_31472_length_2164_cov_0_904116	2	1
VIRSorter_NODE_314_length_31263_cov_0_800860	1	1
VIRSorter_NODE_3150_length_9275_cov_0_227114	2	1
VIRSorter_NODE_3151_length_9275_cov_0_225806	2	1
VIRSorter_NODE_3158_length_9258_cov_0_176657	2	1
VIRSorter_NODE_3165_length_9247_cov_0_872431	1	1
VIRSorter_NODE_3169_length_9245_cov_0_114476	1	1
VIRSorter_NODE_31736_length_2151_cov_0_136452	2	1
VIRSorter_NODE_3183_length_9219_cov_0_083443	2	1
VIRSorter_NODE_31956_length_2141_cov_0_088639	2	1
VIRSorter_NODE_3196_length_9196_cov_0_240849	1	1
VIRSorter_NODE_32010_length_2138_cov_4_250123	1	1
VIRSorter_NODE_32045_length_2137_cov_0_094210	1	1
VIRSorter_NODE_3204_length_9178_cov_0_166428	1	1
VIRSorter_NODE_320_length_30962_cov_0_352072	2	1
VIRSorter_NODE_32143_length_2133_cov_0_053589	2	1
VIRSorter_NODE_32176_length_2131_cov_0_164862	2	1
VIRSorter_NODE_32235_length_2129_cov_0_137438	1	1
VIRSorter_NODE_3224_length_9127_cov_0_742136	1	1
VIRSorter_NODE_323_length_30906_cov_0_706138	1	1
VIRSorter_NODE_3243_length_9105_cov_0_941594	2	1
VIRSorter_NODE_3244_length_9104_cov_0_145142	2	1
VIRSorter_NODE_32488_length_2118_cov_0_128281	1	1
VIRSorter_NODE_3258_length_9090_cov_0_209543	1	1
VIRSorter_NODE_32652_length_2110_cov_0_158130	Not detected	1
VIRSorter_NODE_32782_length_2104_cov_0_104738	1	1
VIRSorter_NODE_3281_length_9061_cov_0_239121	1	1
VIRSorter_NODE_32890_length_2099_cov_0_150500	Not detected	1
VIRSorter_NODE_32912_length_2098_cov_0_287644	2	1
VIRSorter_NODE_3293_length_9043_cov_0_768784	1	1
VIRSorter_NODE_3300_length_9035_cov_0_806065	1	1
VIRSorter_NODE_33049_length_2092_cov_3_044656	1	1
VIRSorter_NODE_33068_length_2092_cov_0_077772	Not detected	1
VIRSorter_NODE_33139_length_2089_cov_0_098995	2	1
VIRSorter_NODE_3316_length_9002_cov_0_175671	2	1
VIRSorter_NODE_3318_length_8999_cov_0_148090	2	1
VIRSorter_NODE_33301_length_2081_cov_0_833502	2	1
VIRSorter_NODE_33348_length_2079_cov_0_115152	2	1
VIRSorter_NODE_33359_length_2078_cov_0_362304	1	1
VIRSorter_NODE_3338_length_8970_cov_0_937775	1	1
VIRSorter_NODE_3351_length_8949_cov_0_368588	1	1
VIRSorter_NODE_33543_length_2071_cov_0_155172	2	1
VIRSorter_NODE_3365_length_8926_cov_0_388580	2	1
VIRSorter_NODE_33674_length_2066_cov_0_050330	1	1
VIRSorter_NODE_33678_length_2065_cov_0_913530	1	1
VIRSorter_NODE_33743_length_2063_cov_0_367617	2	1
VIRSorter_NODE_3390_length_8890_cov_0_191446	1	1
VIRSorter_NODE_33952_length_2055_cov_0_106851	1	1
VIRSorter_NODE_33_length_61142_cov_0_476189	2	1
VIRSorter_NODE_340_length_30082_cov_0_222993	1	1
VIRSorter_NODE_3412_length_8849_cov_0_589829	2	1
VIRSorter_NODE_3416_length_8844_cov_0_492739	1	1
VIRSorter_NODE_34177_length_2047_cov_0_049795	2	1
VIRSorter_NODE_3426_length_8830_cov_0_216585	2	1
VIRSorter_NODE_34307_length_2041_cov_0_126159	Not detected	1
VIRSorter_NODE_3439_length_8813_cov_0_352536	1	1
VIRSorter_NODE_34403_length_2036_cov_0_589055	1	1
VIRSorter_NODE_34774_length_2022_cov_0_182007	Not detected	1
VIRSorter_NODE_34781_length_2022_cov_0_129485	2	1
VIRSorter_NODE_3488_length_8728_cov_0_126782	3	1
VIRSorter_NODE_34900_length_2018_cov_0_076602	1	1
VIRSorter_NODE_350_length_29805_cov_0_623174	1	1
VIRSorter_NODE_35170_length_2006_cov_0_096487	Not detected	1
VIRSorter_NODE_35187_length_2005_cov_0_123295	Not detected	1
VIRSorter_NODE_3518_length_8689_cov_0_246682	1	1
VIRSorter_NODE_3519_length_8689_cov_0_190454	2	1
VIRSorter_NODE_35220_length_2004_cov_0_077165	Not detected	1
VIRSorter_NODE_3526_length_8675_cov_0_117537	1	1
VIRSorter_NODE_35293_length_2001_cov_0_105152	1	1
VIRSorter_NODE_35310_length_2000_cov_0_260915	1	1
VIRSorter_NODE_3532_length_8666_cov_0_249912	2	1
VIRSorter_NODE_35416_length_1995_cov_1_256329	1	1
VIRSorter_NODE_3546_length_8648_cov_0_296643	1	1
VIRSorter_NODE_35491_length_1993_cov_0_077614	1	1
VIRSorter_NODE_35605_length_1988_cov_0_172578	2	1
VIRSorter_NODE_35695_length_1984_cov_0_420690	2	1
VIRSorter_NODE_35752_length_1982_cov_0_376527	1	1
VIRSorter_NODE_3586_length_8591_cov_0_173928	2	1
VIRSorter_NODE_35902_length_1976_cov_0_185402	1	1
VIRSorter_NODE_3596_length_8575_cov_0_150189	1	1
VIRSorter_NODE_35_length_60078_cov_0_426399	2	1
VIRSorter_NODE_36019_length_1972_cov_0_154298	2	1
VIRSorter_NODE_36147_length_1968_cov_0_085607	2	1
VIRSorter_NODE_3620_length_8530_cov_0_232950	1	1
VIRSorter_NODE_3637_length_8502_cov_0_438653	1	1
VIRSorter_NODE_36448_length_1956_cov_0_231018	2	1
VIRSorter_NODE_36524_length_1953_cov_0_144552	2	1
VIRSorter_NODE_36612_length_1949_cov_0_687568	2	1
VIRSorter_NODE_3661_length_8473_cov_0_184380	2	1
VIRSorter_NODE_36629_length_1949_cov_0_084865	Not detected	1
VIRSorter_NODE_3663_length_8472_cov_0_745611	1	1
VIRSorter_NODE_36713_length_1946_cov_0_195452	1	1
VIRSorter_NODE_36750_length_1945_cov_0_141928	1	1
VIRSorter_NODE_36785_length_1944_cov_0_122493	2	1
VIRSorter_NODE_3679_length_8446_cov_1_341560	1	1
VIRSorter_NODE_36852_length_1942_cov_0_078133	1	1
VIRSorter_NODE_36880_length_1941_cov_0_070575	1	1
VIRSorter_NODE_369_length_29458_cov_1_438264	2	1
VIRSorter_NODE_3710_length_8412_cov_1_024059	1	1
VIRSorter_NODE_3721_length_8394_cov_0_174201	2	1
VIRSorter_NODE_37326_length_1924_cov_0_155068	1	1
VIRSorter_NODE_3744_length_8364_cov_0_294737	2	1
VIRSorter_NODE_3747_length_8363_cov_0_196515	2	1
VIRSorter_NODE_374_length_29281_cov_0_241245	1	1
VIRSorter_NODE_3775_length_8324_cov_0_487660	1	1
VIRSorter_NODE_37832_length_1908_cov_0_069099	1	1
VIRSorter_NODE_3787_length_8308_cov_0_384943	1	1
VIRSorter_NODE_3803_length_8293_cov_0_285819	1	1
VIRSorter_NODE_38098_length_1898_cov_0_559755	1	1
VIRSorter_NODE_3847_length_8257_cov_0_897156	1	1
VIRSorter_NODE_38518_length_1884_cov_0_123810	Not detected	1
VIRSorter_NODE_3874_length_8218_cov_0_125262	1	1
VIRSorter_NODE_38760_length_1876_cov_0_142938	1	1
VIRSorter_NODE_3877_length_8216_cov_0_462856	1	1
VIRSorter_NODE_3884_length_8209_cov_0_148459	2	1
VIRSorter_NODE_38859_length_1873_cov_0_136979	2	1
VIRSorter_NODE_38925_length_1871_cov_0_141084	2	1
VIRSorter_NODE_39024_length_1868_cov_0_142453	1	1
VIRSorter_NODE_3913_length_8179_cov_0_165965	2	1
VIRSorter_NODE_39286_length_1860_cov_0_079500	2	1
VIRSorter_NODE_3942_length_8155_cov_0_120655	1	1
VIRSorter_NODE_39532_length_1852_cov_0_102681	Not detected	1
VIRSorter_NODE_39643_length_1848_cov_0_138937	1	1
VIRSorter_NODE_39647_length_1848_cov_0_118353	Not detected	1
VIRSorter_NODE_39672_length_1847_cov_0_228833	1	1
VIRSorter_NODE_3986_length_8110_cov_0_678941	1	1
VIRSorter_NODE_39874_length_1840_cov_0_295233	1	1
VIRSorter_NODE_3987_length_8110_cov_0_146798	1	1
VIRSorter_NODE_40094_length_1834_cov_0_048991	1	1
VIRSorter_NODE_40169_length_1831_cov_0_076790	Not detected	1
VIRSorter_NODE_4018_length_8077_cov_0_156806	1	1
VIRSorter_NODE_4023_length_8073_cov_0_340356	2	1
VIRSorter_NODE_40496_length_1820_cov_0_121441	1	1
VIRSorter_NODE_40544_length_1819_cov_0_034302	1	1
VIRSorter_NODE_4054_length_8040_cov_0_400327	1	1
VIRSorter_NODE_40552_length_1818_cov_0_211169	1	1
VIRSorter_NODE_4057_length_8038_cov_0_503590	2	1
VIRSorter_NODE_4062_length_8028_cov_0_253374	1	1
VIRSorter_NODE_40717_length_1814_cov_0_092711	Not detected	1
VIRSorter_NODE_4072_length_8020_cov_0_472163	1	1
VIRSorter_NODE_4085_length_8011_cov_0_153311	1	1
VIRSorter_NODE_40954_length_1806_cov_0_272994	2	1
VIRSorter_NODE_40996_length_1805_cov_0_175850	1	1
VIRSorter_NODE_41039_length_1804_cov_0_087977	2	1
VIRSorter_NODE_41065_length_1803_cov_0_134977	Not detected	1
VIRSorter_NODE_4114_length_7979_cov_0_727157	1	1
VIRSorter_NODE_41160_length_1801_cov_0_072268	2	1
VIRSorter_NODE_411_length_27747_cov_0_417065	1	1
VIRSorter_NODE_41224_length_1799_cov_0_077647	1	1
VIRSorter_NODE_41268_length_1798_cov_0_077693	Not detected	1
VIRSorter_NODE_41286_length_1797_cov_0_231449	2	1
VIRSorter_NODE_4139_length_7958_cov_0_426899	1	1
VIRSorter_NODE_4157_length_7940_cov_0_129065	1	1
VIRSorter_NODE_4160_length_7934_cov_0_084110	2	1
VIRSorter_NODE_4167_length_7927_cov_0_101048	1	1
VIRSorter_NODE_4176_length_7916_cov_0_170526	2	1
VIRSorter_NODE_417_length_27593_cov_0_385320	1	1
VIRSorter_NODE_4190_length_7896_cov_0_081057	1	1
VIRSorter_NODE_41994_length_1775_cov_0_059069	1	1
VIRSorter_NODE_42034_length_1773_cov_0_212067	1	1
VIRSorter_NODE_42077_length_1772_cov_0_099223	1	1
VIRSorter_NODE_4212_length_7872_cov_0_305545	1	1
VIRSorter_NODE_42197_length_1768_cov_0_117436	1	1
VIRSorter_NODE_42266_length_1766_cov_0_137373	1	1
VIRSorter_NODE_4239_length_7851_cov_1_321981	2	1
VIRSorter_NODE_42406_length_1762_cov_0_098016	1	1
VIRSorter_NODE_42443_length_1761_cov_0_098676	1	1
VIRSorter_NODE_42491_length_1759_cov_0_398193	Not detected	1
VIRSorter_NODE_42576_length_1757_cov_0_107961	2	1
VIRSorter_NODE_42621_length_1756_cov_0_070610	2	1
VIRSorter_NODE_42697_length_1753_cov_0_857316	2	1
VIRSorter_NODE_42839_length_1750_cov_0_066626	1	1
VIRSorter_NODE_4289_length_7801_cov_0_443521	1	1
VIRSorter_NODE_428_length_27263_cov_0_284457	1	1
VIRSorter_NODE_42915_length_1748_cov_0_083687	Not detected	1
VIRSorter_NODE_43131_length_1742_cov_0_094340	2	1
VIRSorter_NODE_43308_length_1737_cov_0_101954	1	1
VIRSorter_NODE_43382_length_1734_cov_0_554740	2	1
VIRSorter_NODE_43444_length_1733_cov_0_086903	1	1
VIRSorter_NODE_4344_length_7739_cov_0_389791	1	1
VIRSorter_NODE_43550_length_1730_cov_0_053342	1	1
VIRSorter_NODE_43570_length_1729_cov_0_088957	1	1
VIRSorter_NODE_43660_length_1726_cov_0_219422	1	1
VIRSorter_NODE_4385_length_7708_cov_0_897358	2	1
VIRSorter_NODE_4391_length_7705_cov_0_166316	Not detected	1
VIRSorter_NODE_43926_length_1718_cov_0_386041	2	1
VIRSorter_NODE_43953_length_1718_cov_0_063002	1	1
VIRSorter_NODE_43996_length_1716_cov_0_278912	2	1
VIRSorter_NODE_4408_length_7689_cov_0_465217	1	1
VIRSorter_NODE_4412_length_7680_cov_0_092864	2	1
VIRSorter_NODE_44209_length_1711_cov_0_138337	2	1
VIRSorter_NODE_44248_length_1710_cov_0_189323	1	1
VIRSorter_NODE_44290_length_1709_cov_0_113043	1	1
VIRSorter_NODE_44310_length_1708_cov_0_802362	1	1
VIRSorter_NODE_4447_length_7650_cov_0_428553	2	1
VIRSorter_NODE_4449_length_7648_cov_0_184130	2	1
VIRSorter_NODE_44514_length_1703_cov_0_100374	1	1
VIRSorter_NODE_4457_length_7642_cov_0_146228	2	1
VIRSorter_NODE_4467_length_7636_cov_0_273716	1	1
VIRSorter_NODE_44837_length_1694_cov_0_420690	2	1
VIRSorter_NODE_4483_length_7621_cov_0_171497	1	1
VIRSorter_NODE_44863_length_1694_cov_0_058934	1	1
VIRSorter_NODE_44947_length_1692_cov_0_060264	1	1
VIRSorter_NODE_4513_length_7591_cov_0_144421	2	1
VIRSorter_NODE_4518_length_7587_cov_0_201522	1	1
VIRSorter_NODE_4534_length_7572_cov_0_242071	1	1
VIRSorter_NODE_45475_length_1678_cov_0_303990	Not detected	1
VIRSorter_NODE_45489_length_1678_cov_0_088664	1	1
VIRSorter_NODE_4548_length_7552_cov_0_248088	1	1
VIRSorter_NODE_4549_length_7550_cov_0_360891	1	1
VIRSorter_NODE_45551_length_1676_cov_0_305010	2	1
VIRSorter_NODE_45578_length_1676_cov_0_060875	Not detected	1
VIRSorter_NODE_45589_length_1675_cov_0_314721	2	1
VIRSorter_NODE_4594_length_7505_cov_0_131245	2	1
VIRSorter_NODE_45967_length_1666_cov_0_094448	Not detected	1
VIRSorter_NODE_46034_length_1664_cov_0_102875	1	1
VIRSorter_NODE_46048_length_1664_cov_0_056869	2	1
VIRSorter_NODE_4604_length_7492_cov_0_339781	1	1
VIRSorter_NODE_463_length_26316_cov_0_458290	2	1
VIRSorter_NODE_4643_length_7456_cov_0_190839	1	1
VIRSorter_NODE_464_length_26298_cov_0_248330	1	1
VIRSorter_NODE_46953_length_1642_cov_0_106935	1	1
VIRSorter_NODE_4698_length_7398_cov_0_136594	2	1
VIRSorter_NODE_4699_length_7397_cov_0_146341	2	1
VIRSorter_NODE_4730_length_7365_cov_0_628957	1	1
VIRSorter_NODE_4758_length_7340_cov_0_493578	1	1
VIRSorter_NODE_475_length_26072_cov_0_844261	2	1
VIRSorter_NODE_4762_length_7333_cov_0_129527	1	1
VIRSorter_NODE_47637_length_1626_cov_0_092993	1	1
VIRSorter_NODE_4765_length_7332_cov_0_361676	1	1
VIRSorter_NODE_4769_length_7330_cov_0_106209	1	1
VIRSorter_NODE_47713_length_1624_cov_0_257049	1	1
VIRSorter_NODE_47726_length_1624_cov_0_113443	1	1
VIRSorter_NODE_47863_length_1621_cov_0_227989	1	1
VIRSorter_NODE_48068_length_1616_cov_0_249176	Not detected	1
VIRSorter_NODE_4808_length_7290_cov_0_146433	1	1
VIRSorter_NODE_4827_length_7278_cov_0_451734	1	1
VIRSorter_NODE_4830_length_7275_cov_1_323857	2	1
VIRSorter_NODE_4852_length_7261_cov_0_183189	1	1
VIRSorter_NODE_4858_length_7258_cov_0_144853	2	1
VIRSorter_NODE_4861_length_7257_cov_0_098072	1	1
VIRSorter_NODE_48796_length_1600_cov_0_105263	2	1
VIRSorter_NODE_487_length_25695_cov_0_537623	1	1
VIRSorter_NODE_4886_length_7234_cov_1_147722	1	1
VIRSorter_NODE_4893_length_7231_cov_0_489764	2	1
VIRSorter_NODE_49161_length_1591_cov_0_383378	1	1
VIRSorter_NODE_4918_length_7208_cov_0_185399	1	1
VIRSorter_NODE_4942_length_7191_cov_0_216723	1	1
VIRSorter_NODE_49571_length_1583_cov_0_077493	1	1
VIRSorter_NODE_49819_length_1577_cov_0_405277	1	1
VIRSorter_NODE_498_length_25552_cov_2_807017	1	1
VIRSorter_NODE_4992_length_7140_cov_0_173129	1	1
VIRSorter_NODE_49963_length_1574_cov_0_545763	Not detected	1
VIRSorter_NODE_49980_length_1574_cov_0_136271	2	1
VIRSorter_NODE_5000_length_7133_cov_0_385272	1	1
VIRSorter_NODE_5002_length_7132_cov_0_138063	1	1
VIRSorter_NODE_5007_length_7126_cov_0_175893	2	1
VIRSorter_NODE_50159_length_1570_cov_0_175391	1	1
VIRSorter_NODE_5021_length_7113_cov_6_814371	2	1
VIRSorter_NODE_5024_length_7112_cov_1_243548	1	1
VIRSorter_NODE_5041_length_7099_cov_0_190143	1	1
VIRSorter_NODE_504_length_25433_cov_0_318150	2	1
VIRSorter_NODE_5057_length_7088_cov_0_093576	2	1
VIRSorter_NODE_5075_length_7067_cov_0_473020	1	1
VIRSorter_NODE_5085_length_7060_cov_0_442752	2	1
VIRSorter_NODE_51088_length_1551_cov_0_092975	2	1
VIRSorter_NODE_5111_length_7039_cov_0_114553	1	1
VIRSorter_NODE_51218_length_1548_cov_0_191166	1	1
VIRSorter_NODE_51256_length_1548_cov_0_057971	Not detected	1
VIRSorter_NODE_51375_length_1545_cov_0_132780	1	1
VIRSorter_NODE_513_length_25103_cov_0_192769	1	1
VIRSorter_NODE_51825_length_1536_cov_0_075852	Not detected	1
VIRSorter_NODE_51836_length_1536_cov_0_048017	1	1
VIRSorter_NODE_51873_length_1535_cov_0_089136	1	1
VIRSorter_NODE_5190_length_6967_cov_0_141963	1	1
VIRSorter_NODE_520_length_24970_cov_0_267943	1	1
VIRSorter_NODE_52193_length_1528_cov_0_731980	2	1
VIRSorter_NODE_52563_length_1522_cov_0_036543	1	1
VIRSorter_NODE_526_length_24723_cov_0_321394	1	1
VIRSorter_NODE_5274_length_6895_cov_0_199235	2	1
VIRSorter_NODE_52767_length_1517_cov_0_078279	1	1
VIRSorter_NODE_5298_length_6877_cov_0_190322	2	1
VIRSorter_NODE_5323_length_6860_cov_0_271557	1	1
VIRSorter_NODE_5326_length_6858_cov_0_180648	1	1
VIRSorter_NODE_53284_length_1507_cov_0_090909	Not detected	1
VIRSorter_NODE_53356_length_1505_cov_0_625178	2	1
VIRSorter_NODE_5348_length_6840_cov_0_108738	1	1
VIRSorter_NODE_5354_length_6835_cov_0_421615	2	1
VIRSorter_NODE_53692_length_1499_cov_0_123571	1	1
VIRSorter_NODE_5377_length_6819_cov_0_150893	1	1
VIRSorter_NODE_5379_length_6814_cov_0_504095	1	1
VIRSorter_NODE_53875_length_1495_cov_0_672636	2	1
VIRSorter_NODE_5398_length_6797_cov_0_258286	1	1
VIRSorter_NODE_54049_length_1492_cov_0_147882	2	1
VIRSorter_NODE_5409_length_6789_cov_0_250523	1	1
VIRSorter_NODE_54175_length_1490_cov_0_067577	1	1
VIRSorter_NODE_54185_length_1490_cov_0_046729	2	1
VIRSorter_NODE_54268_length_1488_cov_0_084953	1	1
VIRSorter_NODE_5428_length_6779_cov_0_395659	1	1
VIRSorter_NODE_54381_length_1486_cov_0_058399	2	1
VIRSorter_NODE_54407_length_1485_cov_0_247475	1	1
VIRSorter_NODE_54467_length_1484_cov_0_110469	1	1
VIRSorter_NODE_54674_length_1480_cov_1_545257	1	1
VIRSorter_NODE_5475_length_6745_cov_0_639181	2	1
VIRSorter_NODE_5507_length_6725_cov_0_157410	2	1
VIRSorter_NODE_5525_length_6710_cov_0_144759	2	1
VIRSorter_NODE_55376_length_1467_cov_0_271930	1	1
VIRSorter_NODE_55397_length_1467_cov_0_093567	1	1
VIRSorter_NODE_5544_length_6693_cov_0_135578	1	1
VIRSorter_NODE_555_length_24045_cov_1_173933	1	1
VIRSorter_NODE_5577_length_6665_cov_0_771094	1	1
VIRSorter_NODE_5578_length_6664_cov_0_295506	1	1
VIRSorter_NODE_557_length_23988_cov_0_514714	1	1
VIRSorter_NODE_5590_length_6654_cov_0_679634	1	1
VIRSorter_NODE_5596_length_6651_cov_0_152320	1	1
VIRSorter_NODE_56065_length_1454_cov_1_898155	1	1
VIRSorter_NODE_5631_length_6626_cov_0_827639	1	1
VIRSorter_NODE_56454_length_1448_cov_0_093403	2	1
VIRSorter_NODE_5650_length_6614_cov_0_160399	1	1
VIRSorter_NODE_5655_length_6612_cov_0_143713	1	1
VIRSorter_NODE_56612_length_1445_cov_0_150074	1	1
VIRSorter_NODE_5675_length_6596_cov_0_089734	1	1
VIRSorter_NODE_56844_length_1441_cov_0_095380	2	1
VIRSorter_NODE_5699_length_6576_cov_0_490968	2	1
VIRSorter_NODE_5738_length_6545_cov_0_161651	1	1
VIRSorter_NODE_5742_length_6539_cov_0_168478	1	1
VIRSorter_NODE_5747_length_6536_cov_0_137797	1	1
VIRSorter_NODE_57676_length_1427_cov_1_471386	1	1
VIRSorter_NODE_5775_length_6517_cov_0_158616	1	1
VIRSorter_NODE_5777_length_6517_cov_0_127454	2	1
VIRSorter_NODE_5785_length_6512_cov_0_250429	1	1
VIRSorter_NODE_5787_length_6511_cov_0_212570	1	1
VIRSorter_NODE_57952_length_1423_cov_0_086103	2	1
VIRSorter_NODE_5802_length_6500_cov_0_185127	2	1
VIRSorter_NODE_5803_length_6500_cov_0_150289	3	1
VIRSorter_NODE_58213_length_1419_cov_0_081818	1	1
VIRSorter_NODE_5832_length_6480_cov_0_114716	1	1
VIRSorter_NODE_5848_length_6469_cov_0_105024	1	1
VIRSorter_NODE_58623_length_1412_cov_0_255141	1	1
VIRSorter_NODE_5871_length_6454_cov_0_183792	2	1
VIRSorter_NODE_5872_length_6454_cov_0_155468	2	1
VIRSorter_NODE_58761_length_1410_cov_0_035088	2	1
VIRSorter_NODE_5880_length_6451_cov_0_459225	1	1
VIRSorter_NODE_5890_length_6444_cov_0_507644	1	1
VIRSorter_NODE_5892_length_6440_cov_1_085475	1	1
VIRSorter_NODE_5931_length_6411_cov_0_103454	2	1
VIRSorter_NODE_5951_length_6402_cov_0_142948	1	1
VIRSorter_NODE_59523_length_1397_cov_0_306626	2	1
VIRSorter_NODE_5967_length_6390_cov_0_388333	1	1
VIRSorter_NODE_5968_length_6388_cov_0_744474	1	1
VIRSorter_NODE_5971_length_6387_cov_0_114822	1	1
VIRSorter_NODE_5989_length_6376_cov_0_410865	1	1
VIRSorter_NODE_6012_length_6360_cov_1_436352	1	1
VIRSorter_NODE_6017_length_6357_cov_0_174816	2	1
VIRSorter_NODE_60204_length_1386_cov_0_088578	Not detected	1
VIRSorter_NODE_6035_length_6344_cov_0_793114	1	1
VIRSorter_NODE_604_length_22985_cov_0_211352	1	1
VIRSorter_NODE_60680_length_1379_cov_0_035937	1	1
VIRSorter_NODE_60821_length_1376_cov_1_865309	1	1
VIRSorter_NODE_6084_length_6307_cov_0_096811	1	1
VIRSorter_NODE_6107_length_6297_cov_0_381091	2	1
VIRSorter_NODE_6114_length_6292_cov_0_136121	1	1
VIRSorter_NODE_6119_length_6289_cov_0_366236	2	1
VIRSorter_NODE_6128_length_6285_cov_0_261397	2	1
VIRSorter_NODE_6135_length_6282_cov_0_067120	2	1
VIRSorter_NODE_613_length_22814_cov_0_403654	2	1
VIRSorter_NODE_61410_length_1368_cov_0_173365	2	1
VIRSorter_NODE_6141_length_6276_cov_0_307269	1	1
VIRSorter_NODE_61758_length_1363_cov_0_104430	2	1
VIRSorter_NODE_61902_length_1361_cov_0_087956	1	1
VIRSorter_NODE_61951_length_1360_cov_0_164948	2	1
VIRSorter_NODE_6203_length_6237_cov_0_898012	2	1
VIRSorter_NODE_6209_length_6235_cov_0_173729	1	1
VIRSorter_NODE_62530_length_1352_cov_0_221069	2	1
VIRSorter_NODE_62621_length_1351_cov_0_162141	1	1
VIRSorter_NODE_6262_length_6203_cov_0_122379	1	1
VIRSorter_NODE_6292_length_6188_cov_0_284119	1	1
VIRSorter_NODE_6305_length_6181_cov_0_252877	1	1
VIRSorter_NODE_6315_length_6174_cov_0_146337	1	1
VIRSorter_NODE_6351_length_6155_cov_0_304987	2	1
VIRSorter_NODE_63743_length_1335_cov_0_061489	Not detected	1
VIRSorter_NODE_63914_length_1332_cov_0_207624	2	1
VIRSorter_NODE_6391_length_6135_cov_0_146289	1	1
VIRSorter_NODE_6409_length_6125_cov_0_154497	1	1
VIRSorter_NODE_6425_length_6115_cov_0_757812	2	1
VIRSorter_NODE_64346_length_1326_cov_0_134474	Not detected	1
VIRSorter_NODE_6450_length_6103_cov_0_589440	1	1
VIRSorter_NODE_6473_length_6086_cov_1_953733	1	1
VIRSorter_NODE_64754_length_1320_cov_0_334152	2	1
VIRSorter_NODE_6477_length_6085_cov_0_350652	2	1
VIRSorter_NODE_6487_length_6079_cov_0_243478	1	1
VIRSorter_NODE_6518_length_6062_cov_0_198725	2	1
VIRSorter_NODE_6533_length_6051_cov_0_151042	1	1
VIRSorter_NODE_65473_length_1311_cov_0_048680	2	1
VIRSorter_NODE_6551_length_6033_cov_0_623357	1	1
VIRSorter_NODE_65591_length_1309_cov_0_085950	2	1
VIRSorter_NODE_65599_length_1309_cov_0_073554	2	1
VIRSorter_NODE_65617_length_1309_cov_0_054545	1	1
VIRSorter_NODE_65668_length_1308_cov_0_099256	1	1
VIRSorter_NODE_6569_length_6024_cov_0_272405	1	1
VIRSorter_NODE_65906_length_1305_cov_0_086235	Not detected	1
VIRSorter_NODE_6602_length_6005_cov_0_138165	2	1
VIRSorter_NODE_6608_length_6003_cov_0_262195	1	1
VIRSorter_NODE_6623_length_5995_cov_1_086669	1	1
VIRSorter_NODE_6638_length_5986_cov_0_328011	1	1
VIRSorter_NODE_6650_length_5977_cov_0_462742	1	1
VIRSorter_NODE_66617_length_1295_cov_0_183946	1	1
VIRSorter_NODE_6669_length_5971_cov_0_172514	1	1
VIRSorter_NODE_666_length_21833_cov_0_454587	2	1
VIRSorter_NODE_6671_length_5971_cov_0_090089	1	1
VIRSorter_NODE_6682_length_5963_cov_0_085778	1	1
VIRSorter_NODE_6687_length_5960_cov_0_214810	2	1
VIRSorter_NODE_6690_length_5958_cov_0_522785	1	1
VIRSorter_NODE_66912_length_1291_cov_1_900168	1	1
VIRSorter_NODE_669_length_21724_cov_0_134197	1	1
VIRSorter_NODE_67366_length_1285_cov_0_519393	2	1
VIRSorter_NODE_67740_length_1281_cov_0_075296	Not detected	1
VIRSorter_NODE_67861_length_1279_cov_0_162712	1	1
VIRSorter_NODE_6804_length_5888_cov_0_112800	1	1
VIRSorter_NODE_6834_length_5869_cov_0_715425	1	1
VIRSorter_NODE_68397_length_1272_cov_0_137255	1	1
VIRSorter_NODE_683_length_21588_cov_0_329564	2	1
VIRSorter_NODE_6863_length_5855_cov_0_278666	1	1
VIRSorter_NODE_6885_length_5842_cov_0_094724	1	1
VIRSorter_NODE_69047_length_1264_cov_0_169099	1	1
VIRSorter_NODE_691_length_21521_cov_0_588834	2	1
VIRSorter_NODE_69259_length_1262_cov_0_042992	Not detected	1
VIRSorter_NODE_6951_length_5802_cov_0_215150	1	1
VIRSorter_NODE_6993_length_5784_cov_0_174494	1	1
VIRSorter_NODE_6998_length_5780_cov_0_158423	1	1
VIRSorter_NODE_69_length_53064_cov_1_712376	2	1
VIRSorter_NODE_70176_length_1250_cov_0_300608	Not detected	1
VIRSorter_NODE_7028_length_5765_cov_0_249206	1	1
VIRSorter_NODE_7034_length_5763_cov_0_189089	1	1
VIRSorter_NODE_7035_length_5763_cov_0_150777	1	1
VIRSorter_NODE_705_length_21196_cov_0_709437	1	1
VIRSorter_NODE_7066_length_5745_cov_0_182253	2	1
VIRSorter_NODE_70914_length_1241_cov_0_139229	1	1
VIRSorter_NODE_7100_length_5728_cov_0_178007	2	1
VIRSorter_NODE_7108_length_5723_cov_0_193990	1	1
VIRSorter_NODE_7109_length_5723_cov_0_122688	1	1
VIRSorter_NODE_712_length_21135_cov_0_290217	2	1
VIRSorter_NODE_7134_length_5708_cov_0_414334	1	1
VIRSorter_NODE_7149_length_5702_cov_0_142245	1	1
VIRSorter_NODE_71528_length_1234_cov_0_082819	1	1
VIRSorter_NODE_7156_length_5694_cov_0_442181	2	1
VIRSorter_NODE_7165_length_5689_cov_0_112522	2	1
VIRSorter_NODE_71816_length_1230_cov_0_183908	Not detected	1
VIRSorter_NODE_7196_length_5677_cov_1_429186	1	1
VIRSorter_NODE_719_length_21038_cov_0_419504	2	1
VIRSorter_NODE_7207_length_5674_cov_0_407175	2	1
VIRSorter_NODE_72080_length_1227_cov_0_155142	1	1
VIRSorter_NODE_72183_length_1226_cov_0_078083	2	1
VIRSorter_NODE_721_length_21036_cov_0_631131	2	1
VIRSorter_NODE_722_length_21036_cov_0_482543	1	1
VIRSorter_NODE_7230_length_5663_cov_0_168224	1	1
VIRSorter_NODE_72429_length_1223_cov_0_126335	Not detected	1
VIRSorter_NODE_72443_length_1223_cov_0_092527	2	1
VIRSorter_NODE_72467_length_1223_cov_0_061388	Not detected	1
VIRSorter_NODE_7256_length_5648_cov_0_149757	2	1
VIRSorter_NODE_7266_length_5645_cov_0_172737	2	1
VIRSorter_NODE_72724_length_1220_cov_0_072257	Not detected	1
VIRSorter_NODE_7282_length_5640_cov_0_196174	1	1
VIRSorter_NODE_729_length_20892_cov_1_839658	1	1
VIRSorter_NODE_7302_length_5628_cov_0_250136	1	1
VIRSorter_NODE_7311_length_5625_cov_0_088853	1	1
VIRSorter_NODE_7325_length_5619_cov_0_103623	2	1
VIRSorter_NODE_7341_length_5612_cov_0_128424	1	1
VIRSorter_NODE_7368_length_5597_cov_0_150236	2	1
VIRSorter_NODE_7369_length_5597_cov_0_148418	1	1
VIRSorter_NODE_73786_length_1208_cov_0_055906	2	1
VIRSorter_NODE_737_length_20736_cov_0_227795	2	1
VIRSorter_NODE_7380_length_5594_cov_1_073339	1	1
VIRSorter_NODE_73906_length_1206_cov_0_260163	2	1
VIRSorter_NODE_73_length_51946_cov_0_543349	2	1
VIRSorter_NODE_74031_length_1205_cov_0_091320	1	1
VIRSorter_NODE_7420_length_5577_cov_0_086163	1	1
VIRSorter_NODE_74263_length_1202_cov_0_108794	1	1
VIRSorter_NODE_743_length_20688_cov_0_187673	2	1
VIRSorter_NODE_7445_length_5565_cov_0_430113	1	1
VIRSorter_NODE_7464_length_5554_cov_0_149954	1	1
VIRSorter_NODE_7495_length_5540_cov_0_349936	1	1
VIRSorter_NODE_75007_length_1194_cov_0_144292	1	1
VIRSorter_NODE_7502_length_5534_cov_0_424839	2	1
VIRSorter_NODE_7518_length_5526_cov_0_369633	1	1
VIRSorter_NODE_757_length_20399_cov_0_476798	2	1
VIRSorter_NODE_75858_length_1185_cov_0_056169	2	1
VIRSorter_NODE_7594_length_5492_cov_0_354719	2	1
VIRSorter_NODE_7609_length_5485_cov_0_111771	1	1
VIRSorter_NODE_7611_length_5484_cov_0_106035	1	1
VIRSorter_NODE_7623_length_5478_cov_0_275330	1	1
VIRSorter_NODE_7630_length_5476_cov_0_083876	1	1
VIRSorter_NODE_76445_length_1179_cov_0_074074	1	1
VIRSorter_NODE_7655_length_5467_cov_0_172131	1	1
VIRSorter_NODE_76736_length_1176_cov_0_046425	2	1
VIRSorter_NODE_7673_length_5459_cov_0_247388	1	1
VIRSorter_NODE_7697_length_5448_cov_0_759020	1	1
VIRSorter_NODE_77252_length_1170_cov_0_238095	1	1
VIRSorter_NODE_7748_length_5421_cov_0_153138	1	1
VIRSorter_NODE_7759_length_5415_cov_0_153875	1	1
VIRSorter_NODE_7769_length_5411_cov_0_635166	1	1
VIRSorter_NODE_7775_length_5408_cov_1_528348	1	1
VIRSorter_NODE_77851_length_1164_cov_0_096714	1	1
VIRSorter_NODE_7791_length_5400_cov_0_524618	2	1
VIRSorter_NODE_7803_length_5394_cov_0_152030	2	1
VIRSorter_NODE_7821_length_5388_cov_0_099074	1	1
VIRSorter_NODE_784_length_20090_cov_0_203692	1	1
VIRSorter_NODE_78586_length_1156_cov_0_132450	Not detected	1
VIRSorter_NODE_78859_length_1153_cov_0_148956	2	1
VIRSorter_NODE_78864_length_1153_cov_0_125237	2	1
VIRSorter_NODE_78969_length_1152_cov_0_105413	2	1
VIRSorter_NODE_7903_length_5349_cov_0_115048	1	1
VIRSorter_NODE_7956_length_5326_cov_0_113258	1	1
VIRSorter_NODE_7975_length_5316_cov_1_344259	1	1
VIRSorter_NODE_79831_length_1143_cov_0_154215	Not detected	1
VIRSorter_NODE_7987_length_5314_cov_0_167018	1	1
VIRSorter_NODE_79978_length_1142_cov_0_087248	2	1
VIRSorter_NODE_79_length_51194_cov_0_374068	2	1
VIRSorter_NODE_8007_length_5307_cov_0_300883	2	1
VIRSorter_NODE_8018_length_5302_cov_0_166827	1	1
VIRSorter_NODE_8042_length_5294_cov_0_111838	1	1
VIRSorter_NODE_8055_length_5289_cov_0_151445	3	1
VIRSorter_NODE_8067_length_5282_cov_0_349412	1	1
VIRSorter_NODE_8071_length_5281_cov_0_223080	1	1
VIRSorter_NODE_8073_length_5279_cov_0_714865	1	1
VIRSorter_NODE_80789_length_1134_cov_0_101449	1	1
VIRSorter_NODE_8088_length_5274_cov_0_109952	2	1
VIRSorter_NODE_8119_length_5260_cov_0_124394	1	1
VIRSorter_NODE_811_length_19719_cov_0_195209	1	1
VIRSorter_NODE_81386_length_1128_cov_2_360544	1	1
VIRSorter_NODE_813_length_19691_cov_0_383779	1	1
VIRSorter_NODE_8150_length_5248_cov_0_675665	1	1
VIRSorter_NODE_8155_length_5246_cov_0_140664	1	1
VIRSorter_NODE_8169_length_5240_cov_0_097841	1	1
VIRSorter_NODE_8171_length_5240_cov_0_081113	2	1
VIRSorter_NODE_8182_length_5235_cov_0_325156	1	1
VIRSorter_NODE_8190_length_5234_cov_0_139046	1	1
VIRSorter_NODE_8210_length_5227_cov_0_110374	1	1
VIRSorter_NODE_8217_length_5224_cov_0_296000	1	1
VIRSorter_NODE_821_length_19554_cov_0_131946	2	1
VIRSorter_NODE_8236_length_5216_cov_0_374243	1	1
VIRSorter_NODE_8317_length_5183_cov_0_110149	1	1
VIRSorter_NODE_8362_length_5164_cov_0_128529	1	1
VIRSorter_NODE_8372_length_5161_cov_0_088898	2	1
VIRSorter_NODE_8378_length_5158_cov_1_061672	1	1
VIRSorter_NODE_84003_length_1104_cov_0_078607	1	1
VIRSorter_NODE_8430_length_5139_cov_0_087103	1	1
VIRSorter_NODE_84735_length_1097_cov_0_449900	2	1
VIRSorter_NODE_84888_length_1096_cov_0_076229	1	1
VIRSorter_NODE_84_length_50398_cov_0_216048	1	1
VIRSorter_NODE_8557_length_5084_cov_0_502106	1	1
VIRSorter_NODE_85771_length_1088_cov_0_146613	Not detected	1
VIRSorter_NODE_8580_length_5074_cov_0_150352	Not detected	1
VIRSorter_NODE_8581_length_5074_cov_0_143518	1	1
VIRSorter_NODE_8595_length_5067_cov_0_390298	1	1
VIRSorter_NODE_8614_length_5059_cov_0_214315	1	1
VIRSorter_NODE_86174_length_1085_cov_0_091278	2	1
VIRSorter_NODE_8630_length_5053_cov_0_192774	1	1
VIRSorter_NODE_8645_length_5048_cov_0_215599	1	1
VIRSorter_NODE_86463_length_1083_cov_0_040650	1	1
VIRSorter_NODE_8656_length_5042_cov_0_140805	1	1
VIRSorter_NODE_8689_length_5029_cov_0_178093	1	1
VIRSorter_NODE_8699_length_5027_cov_0_097606	2	1
VIRSorter_NODE_87554_length_1073_cov_0_514374	2	1
VIRSorter_NODE_8757_length_5007_cov_0_134882	1	1
VIRSorter_NODE_875_length_18972_cov_0_286388	1	1
VIRSorter_NODE_87616_length_1073_cov_0_084189	2	1
VIRSorter_NODE_8779_length_4999_cov_0_408163	1	1
VIRSorter_NODE_8786_length_4998_cov_0_102470	1	1
VIRSorter_NODE_88039_length_1070_cov_0_043254	Not detected	1
VIRSorter_NODE_8823_length_4986_cov_0_464702	2	1
VIRSorter_NODE_8837_length_4981_cov_0_641131	1	1
VIRSorter_NODE_8848_length_4977_cov_0_152522	2	1
VIRSorter_NODE_884_length_18861_cov_0_426980	1	1
VIRSorter_NODE_8856_length_4974_cov_0_780308	2	1
VIRSorter_NODE_8869_length_4968_cov_0_239063	1	1
VIRSorter_NODE_8873_length_4966_cov_3_022601	1	1
VIRSorter_NODE_8874_length_4966_cov_0_445860	1	1
VIRSorter_NODE_89279_length_1060_cov_0_045786	2	1
VIRSorter_NODE_892_length_18776_cov_0_331263	1	1
VIRSorter_NODE_8931_length_4949_cov_0_176082	2	1
VIRSorter_NODE_8933_length_4948_cov_0_373479	1	1
VIRSorter_NODE_8934_length_4948_cov_0_155702	2	1
VIRSorter_NODE_900_length_18706_cov_0_348525	1	1
VIRSorter_NODE_9013_length_4916_cov_0_150716	1	1
VIRSorter_NODE_9015_length_4916_cov_0_090928	2	1
VIRSorter_NODE_9025_length_4912_cov_0_654893	Not detected	1
VIRSorter_NODE_90290_length_1051_cov_0_751050	1	1
VIRSorter_NODE_9032_length_4911_cov_0_359102	1	1
VIRSorter_NODE_9043_length_4908_cov_0_152007	1	1
VIRSorter_NODE_9057_length_4902_cov_0_386842	1	1
VIRSorter_NODE_9070_length_4900_cov_0_123308	1	1
VIRSorter_NODE_907_length_18653_cov_0_316697	1	1
VIRSorter_NODE_9084_length_4897_cov_0_106086	2	1
VIRSorter_NODE_9161_length_4870_cov_0_244184	1	1
VIRSorter_NODE_9210_length_4854_cov_0_120925	1	1
VIRSorter_NODE_9221_length_4850_cov_0_111345	1	1
VIRSorter_NODE_9252_length_4841_cov_0_147828	1	1
VIRSorter_NODE_9272_length_4834_cov_0_092291	1	1
VIRSorter_NODE_927_length_18406_cov_0_368274	1	1
VIRSorter_NODE_9295_length_4826_cov_0_137719	1	1
VIRSorter_NODE_9301_length_4824_cov_0_101164	2	1
VIRSorter_NODE_9349_length_4811_cov_0_146010	1	1
VIRSorter_NODE_9350_length_4811_cov_0_120543	2	1
VIRSorter_NODE_9354_length_4810_cov_0_174910	2	1
VIRSorter_NODE_9377_length_4803_cov_0_117772	1	1
VIRSorter_NODE_94016_length_1022_cov_1_200433	1	1
VIRSorter_NODE_9412_length_4793_cov_0_667661	1	1
VIRSorter_NODE_9444_length_4784_cov_0_524013	1	1
VIRSorter_NODE_9464_length_4780_cov_0_106388	2	1
VIRSorter_NODE_9470_length_4778_cov_0_182090	1	1
VIRSorter_NODE_9500_length_4768_cov_0_236453	1	1
VIRSorter_NODE_9506_length_4765_cov_0_644021	1	1
VIRSorter_NODE_9521_length_4760_cov_0_910320	1	1
VIRSorter_NODE_9523_length_4760_cov_0_202746	1	1
VIRSorter_NODE_95240_length_1014_cov_0_045902	Not detected	1
VIRSorter_NODE_9540_length_4755_cov_0_105455	1	1
VIRSorter_NODE_95589_length_1011_cov_0_122807	1	1
VIRSorter_NODE_9569_length_4745_cov_0_120103	1	1
VIRSorter_NODE_957_length_18135_cov_1_186128	1	1
VIRSorter_NODE_9584_length_4741_cov_0_125592	1	1
VIRSorter_NODE_9585_length_4741_cov_0_066351	1	1
VIRSorter_NODE_9586_length_4740_cov_0_565180	2	1
VIRSorter_NODE_958_length_18130_cov_1_134213	2	1
VIRSorter_NODE_9608_length_4736_cov_0_310330	1	1
VIRSorter_NODE_961_length_18064_cov_0_563652	2	1
VIRSorter_NODE_96299_length_1006_cov_0_090408	2	1
VIRSorter_NODE_963_length_18003_cov_1_217605	1	1
VIRSorter_NODE_96437_length_1005_cov_0_069536	Not detected	1
VIRSorter_NODE_9657_length_4719_cov_0_901732	1	1
VIRSorter_NODE_9662_length_4717_cov_0_108055	2	1
VIRSorter_NODE_9678_length_4713_cov_0_465106	1	1
VIRSorter_NODE_9683_length_4712_cov_0_111858	1	1
VIRSorter_NODE_9696_length_4706_cov_0_238984	2	1
VIRSorter_NODE_9700_length_4704_cov_0_828882	1	1
VIRSorter_NODE_9716_length_4700_cov_0_237122	1	1
VIRSorter_NODE_9717_length_4700_cov_0_155401	2	1
VIRSorter_NODE_971_length_17911_cov_0_657141	2	1
VIRSorter_NODE_9748_length_4689_cov_0_108497	2	1
VIRSorter_NODE_974_length_17877_cov_0_829452	1	1
VIRSorter_NODE_97508_length_997_cov_0_119154	2	1
VIRSorter_NODE_9767_length_4684_cov_0_066739	1	1
VIRSorter_NODE_9773_length_4683_cov_0_129581	1	1
VIRSorter_NODE_9774_length_4683_cov_0_105148	2	1
VIRSorter_NODE_97860_length_995_cov_0_052455	Not detected	1
VIRSorter_NODE_9797_length_4679_cov_0_156769	1	1
VIRSorter_NODE_9808_length_4676_cov_0_797684	1	1
VIRSorter_NODE_98255_length_992_cov_0_073908	Not detected	1
VIRSorter_NODE_9826_length_4672_cov_0_120052	2	1
VIRSorter_NODE_9898_length_4649_cov_0_266813	1	1
VIRSorter_NODE_9916_length_4645_cov_0_150022	1	1
VIRSorter_NODE_9932_length_4640_cov_0_101519	2	1
VIRSorter_NODE_9935_length_4639_cov_0_311454	1	1
VIRSorter_NODE_99444_length_984_cov_0_029379	2	1
VIRSorter_NODE_99548_length_983_cov_0_073529	Not detected	1
VIRSorter_NODE_9956_length_4633_cov_0_105867	1	1
VIRSorter_NODE_9961_length_4632_cov_0_114714	1	1
VIRSorter_NODE_100004_length_980_cov_0_073780	Not detected	2
VIRSorter_NODE_10001_length_4618_cov_0_113521	1	2
VIRSorter_NODE_100023_length_980_cov_0_059024	2	2
VIRSorter_NODE_100061_length_980_cov_0_028377	2	2
VIRSorter_NODE_100079_length_979_cov_0_403409	2	2
VIRSorter_NODE_10007_length_4616_cov_0_229799	2	2
VIRSorter_NODE_100087_length_979_cov_0_226136	2	2
VIRSorter_NODE_100097_length_979_cov_0_187500	2	2
VIRSorter_NODE_1000_length_17646_cov_1_444008	2	2
VIRSorter_NODE_10011_length_4615_cov_0_100753	1	2
VIRSorter_NODE_100134_length_979_cov_0_085227	2	2
VIRSorter_NODE_10013_length_4614_cov_1_164120	2	2
VIRSorter_NODE_10014_length_4614_cov_0_885050	2	2
VIRSorter_NODE_100170_length_979_cov_0_055682	2	2
VIRSorter_NODE_10018_length_4612_cov_0_905384	2	2
VIRSorter_NODE_10019_length_4612_cov_0_332595	2	2
VIRSorter_NODE_1001_length_17645_cov_0_182720	2	2
VIRSorter_NODE_100200_length_978_cov_1_383390	2	2
VIRSorter_NODE_10020_length_4612_cov_0_183692	2	2
VIRSorter_NODE_10023_length_4611_cov_0_317376	2	2
VIRSorter_NODE_10024_length_4611_cov_0_299424	Not detected	2
VIRSorter_NODE_100276_length_978_cov_0_075085	2	2
VIRSorter_NODE_100278_length_978_cov_0_072810	Not detected	2
VIRSorter_NODE_10029_length_4608_cov_0_607452	2	2
VIRSorter_NODE_1002_length_17633_cov_0_275978	2	2
VIRSorter_NODE_10030_length_4608_cov_0_531603	2	2
VIRSorter_NODE_10031_length_4608_cov_0_350410	2	2
VIRSorter_NODE_10032_length_4608_cov_0_259925	2	2
VIRSorter_NODE_10033_length_4608_cov_0_203815	1	2
VIRSorter_NODE_100341_length_977_cov_0_802961	2	2
VIRSorter_NODE_100342_length_977_cov_0_560364	2	2
VIRSorter_NODE_100345_length_977_cov_0_478360	2	2
VIRSorter_NODE_100347_length_977_cov_0_431663	Not detected	2
VIRSorter_NODE_10035_length_4608_cov_0_139942	2	2
VIRSorter_NODE_100360_length_977_cov_0_243736	2	2
VIRSorter_NODE_10037_length_4608_cov_0_115768	1	2
VIRSorter_NODE_100388_length_977_cov_0_112756	Not detected	2
VIRSorter_NODE_1003_length_17631_cov_0_333961	2	2
VIRSorter_NODE_10041_length_4607_cov_0_087400	2	2
VIRSorter_NODE_100425_length_977_cov_0_068337	Not detected	2
VIRSorter_NODE_10042_length_4606_cov_0_927224	2	2
VIRSorter_NODE_100437_length_977_cov_0_062642	Not detected	2
VIRSorter_NODE_10044_length_4606_cov_0_085423	2	2
VIRSorter_NODE_100459_length_977_cov_0_046697	Not detected	2
VIRSorter_NODE_10046_length_4605_cov_0_373502	2	2
VIRSorter_NODE_100474_length_977_cov_0_025057	Not detected	2
VIRSorter_NODE_100476_length_976_cov_1_342075	2	2
VIRSorter_NODE_10047_length_4605_cov_0_232579	2	2
VIRSorter_NODE_100482_length_976_cov_0_505131	Not detected	2
VIRSorter_NODE_10048_length_4605_cov_0_211940	2	2
VIRSorter_NODE_100491_length_976_cov_0_273660	Not detected	2
VIRSorter_NODE_10049_length_4605_cov_0_175322	2	2
VIRSorter_NODE_1004_length_17625_cov_0_960573	2	2
VIRSorter_NODE_100510_length_976_cov_0_152794	2	2
VIRSorter_NODE_10052_length_4604_cov_0_753163	1	2
VIRSorter_NODE_100539_length_976_cov_0_088940	Not detected	2
VIRSorter_NODE_10054_length_4604_cov_0_369589	2	2
VIRSorter_NODE_10055_length_4604_cov_0_140289	2	2
VIRSorter_NODE_10056_length_4604_cov_0_097225	2	2
VIRSorter_NODE_1005_length_17606_cov_0_568630	2	2
VIRSorter_NODE_10060_length_4603_cov_0_071270	1	2
VIRSorter_NODE_100617_length_976_cov_0_034208	Not detected	2
VIRSorter_NODE_10061_length_4602_cov_0_491228	Not detected	2
VIRSorter_NODE_100622_length_976_cov_0_025086	Not detected	2
VIRSorter_NODE_100625_length_975_cov_1_378995	2	2
VIRSorter_NODE_100632_length_975_cov_0_438356	Not detected	2
VIRSorter_NODE_100639_length_975_cov_0_276256	Not detected	2
VIRSorter_NODE_100641_length_975_cov_0_254566	2	2
VIRSorter_NODE_100660_length_975_cov_0_140411	2	2
VIRSorter_NODE_100663_length_975_cov_0_130137	2	2
VIRSorter_NODE_100667_length_975_cov_0_125571	2	2
VIRSorter_NODE_10066_length_4601_cov_0_282541	2	2
VIRSorter_NODE_100670_length_975_cov_0_119863	Not detected	2
VIRSorter_NODE_100680_length_975_cov_0_103881	Not detected	2
VIRSorter_NODE_100683_length_975_cov_0_101598	Not detected	2
VIRSorter_NODE_100685_length_975_cov_0_099315	2	2
VIRSorter_NODE_100697_length_975_cov_0_092466	Not detected	2
VIRSorter_NODE_1006_length_17580_cov_0_429323	1	2
VIRSorter_NODE_10070_length_4601_cov_0_110173	2	2
VIRSorter_NODE_10071_length_4600_cov_0_391691	2	2
VIRSorter_NODE_10072_length_4600_cov_0_318596	2	2
VIRSorter_NODE_10073_length_4600_cov_0_193735	2	2
VIRSorter_NODE_10074_length_4600_cov_0_096645	Not detected	2
VIRSorter_NODE_10075_length_4599_cov_0_477111	2	2
VIRSorter_NODE_10077_length_4598_cov_0_460769	2	2
VIRSorter_NODE_100786_length_974_cov_0_773714	2	2
VIRSorter_NODE_10079_length_4598_cov_0_163814	1	2
VIRSorter_NODE_1007_length_17572_cov_0_272764	2	2
VIRSorter_NODE_10080_length_4598_cov_0_149811	2	2
VIRSorter_NODE_10082_length_4598_cov_0_115804	2	2
VIRSorter_NODE_100845_length_974_cov_0_090286	Not detected	2
VIRSorter_NODE_10086_length_4597_cov_0_575367	2	2
VIRSorter_NODE_10087_length_4597_cov_0_110271	2	2
VIRSorter_NODE_100881_length_974_cov_0_060571	Not detected	2
VIRSorter_NODE_10088_length_4596_cov_0_728486	2	2
VIRSorter_NODE_10089_length_4596_cov_0_472093	1	2
VIRSorter_NODE_1008_length_17566_cov_0_802198	2	2
VIRSorter_NODE_10090_length_4596_cov_0_387592	2	2
VIRSorter_NODE_100931_length_973_cov_3_470252	2	2
VIRSorter_NODE_100932_length_973_cov_1_509153	2	2
VIRSorter_NODE_100935_length_973_cov_0_567506	2	2
VIRSorter_NODE_100937_length_973_cov_0_392449	2	2
VIRSorter_NODE_10093_length_4596_cov_0_220814	2	2
VIRSorter_NODE_100941_length_973_cov_0_298627	2	2
VIRSorter_NODE_100943_length_973_cov_0_268879	2	2
VIRSorter_NODE_10094_length_4596_cov_0_175006	2	2
VIRSorter_NODE_100950_length_973_cov_0_220824	2	2
VIRSorter_NODE_100956_length_973_cov_0_187643	Not detected	2
VIRSorter_NODE_100972_length_973_cov_0_123570	Not detected	2
VIRSorter_NODE_100984_length_973_cov_0_101831	2	2
VIRSorter_NODE_100996_length_973_cov_0_082380	1	2
VIRSorter_NODE_100997_length_973_cov_0_081236	Not detected	2
VIRSorter_NODE_1009_length_17565_cov_0_171075	2	2
VIRSorter_NODE_100_length_47468_cov_0_751356	1	2
VIRSorter_NODE_101000_length_973_cov_0_078947	Not detected	2
VIRSorter_NODE_101019_length_973_cov_0_064073	2	2
VIRSorter_NODE_10101_length_4594_cov_0_277864	2	2
VIRSorter_NODE_101038_length_973_cov_0_054920	Not detected	2
VIRSorter_NODE_101044_length_973_cov_0_053776	Not detected	2
VIRSorter_NODE_10104_length_4594_cov_0_125695	2	2
VIRSorter_NODE_101053_length_973_cov_0_035469	2	2
VIRSorter_NODE_101073_length_972_cov_0_309278	2	2
VIRSorter_NODE_101085_length_972_cov_0_180985	2	2
VIRSorter_NODE_101087_length_972_cov_0_179840	2	2
VIRSorter_NODE_101096_length_972_cov_0_146621	2	2
VIRSorter_NODE_1010_length_17551_cov_0_271144	2	2
VIRSorter_NODE_10110_length_4592_cov_1_490763	2	2
VIRSorter_NODE_101111_length_972_cov_0_111111	Not detected	2
VIRSorter_NODE_10111_length_4592_cov_0_194970	2	2
VIRSorter_NODE_10112_length_4592_cov_0_154240	2	2
VIRSorter_NODE_101136_length_972_cov_0_082474	2	2
VIRSorter_NODE_101138_length_972_cov_0_081329	2	2
VIRSorter_NODE_10114_length_4591_cov_0_354408	2	2
VIRSorter_NODE_10116_length_4591_cov_0_113980	2	2
VIRSorter_NODE_101184_length_972_cov_0_053837	Not detected	2
VIRSorter_NODE_10119_length_4590_cov_0_235582	2	2
VIRSorter_NODE_1011_length_17519_cov_0_173020	2	2
VIRSorter_NODE_10121_length_4590_cov_0_187486	1	2
VIRSorter_NODE_101225_length_971_cov_2_633028	Not detected	2
VIRSorter_NODE_101233_length_971_cov_0_426606	2	2
VIRSorter_NODE_10123_length_4589_cov_0_357906	2	2
VIRSorter_NODE_101244_length_971_cov_0_236239	2	2
VIRSorter_NODE_101245_length_971_cov_0_224771	2	2
VIRSorter_NODE_101247_length_971_cov_0_202982	Not detected	2
VIRSorter_NODE_10124_length_4589_cov_0_331626	2	2
VIRSorter_NODE_101256_length_971_cov_0_150229	2	2
VIRSorter_NODE_101269_length_971_cov_0_114679	Not detected	2
VIRSorter_NODE_101277_length_971_cov_0_103211	Not detected	2
VIRSorter_NODE_10127_length_4588_cov_0_128314	2	2
VIRSorter_NODE_1012_length_17516_cov_0_380375	2	2
VIRSorter_NODE_101300_length_971_cov_0_081422	2	2
VIRSorter_NODE_101301_length_971_cov_0_080275	2	2
VIRSorter_NODE_10130_length_4587_cov_0_194742	3	2
VIRSorter_NODE_101314_length_971_cov_0_074541	Not detected	2
VIRSorter_NODE_101321_length_971_cov_0_069954	2	2
VIRSorter_NODE_10132_length_4587_cov_0_126560	Not detected	2
VIRSorter_NODE_10133_length_4587_cov_0_113636	Not detected	2
VIRSorter_NODE_10135_length_4586_cov_0_625808	1	2
VIRSorter_NODE_10136_length_4586_cov_0_544462	2	2
VIRSorter_NODE_101376_length_971_cov_0_044725	Not detected	2
VIRSorter_NODE_10138_length_4586_cov_0_103410	Not detected	2
VIRSorter_NODE_101394_length_971_cov_0_030963	Not detected	2
VIRSorter_NODE_1013_length_17514_cov_0_169050	2	2
VIRSorter_NODE_101401_length_970_cov_1_166475	2	2
VIRSorter_NODE_101403_length_970_cov_0_770379	2	2
VIRSorter_NODE_101407_length_970_cov_0_498278	2	2
VIRSorter_NODE_10140_length_4585_cov_0_530094	2	2
VIRSorter_NODE_101428_length_970_cov_0_218140	Not detected	2
VIRSorter_NODE_10143_length_4584_cov_0_822297	2	2
VIRSorter_NODE_101445_length_970_cov_0_135476	2	2
VIRSorter_NODE_101446_length_970_cov_0_134328	Not detected	2
VIRSorter_NODE_10144_length_4583_cov_0_263381	Not detected	2
VIRSorter_NODE_10145_length_4583_cov_0_225468	2	2
VIRSorter_NODE_10147_length_4583_cov_0_085192	2	2
VIRSorter_NODE_10151_length_4581_cov_0_271754	2	2
VIRSorter_NODE_101532_length_970_cov_0_040184	2	2
VIRSorter_NODE_10154_length_4581_cov_0_146809	2	2
VIRSorter_NODE_10155_length_4580_cov_1_084356	2	2
VIRSorter_NODE_10156_length_4580_cov_0_671948	2	2
VIRSorter_NODE_101572_length_969_cov_0_194253	2	2
VIRSorter_NODE_10157_length_4580_cov_0_395447	2	2
VIRSorter_NODE_10158_length_4580_cov_0_304396	Not detected	2
VIRSorter_NODE_101597_length_969_cov_0_116092	Not detected	2
VIRSorter_NODE_1015_length_17492_cov_0_304490	2	2
VIRSorter_NODE_10161_length_4579_cov_1_721429	2	2
VIRSorter_NODE_10164_length_4579_cov_0_207589	2	2
VIRSorter_NODE_101664_length_969_cov_0_052874	2	2
VIRSorter_NODE_10166_length_4579_cov_0_076116	2	2
VIRSorter_NODE_10167_length_4578_cov_0_151150	2	2
VIRSorter_NODE_101682_length_969_cov_0_040230	Not detected	2
VIRSorter_NODE_10169_length_4578_cov_0_128600	2	2
VIRSorter_NODE_1016_length_17489_cov_0_378206	2	2
VIRSorter_NODE_101700_length_968_cov_1_041427	Not detected	2
VIRSorter_NODE_101703_length_968_cov_0_642117	1	2
VIRSorter_NODE_10170_length_4578_cov_0_099129	2	2
VIRSorter_NODE_101717_length_968_cov_0_262371	2	2
VIRSorter_NODE_101722_length_968_cov_0_204833	2	2
VIRSorter_NODE_101729_length_968_cov_0_153049	Not detected	2
VIRSorter_NODE_10172_length_4577_cov_0_249218	2	2
VIRSorter_NODE_101741_length_968_cov_0_123130	2	2
VIRSorter_NODE_101749_length_968_cov_0_104718	2	2
VIRSorter_NODE_10174_length_4576_cov_0_420371	2	2
VIRSorter_NODE_10175_length_4576_cov_0_252625	Not detected	2
VIRSorter_NODE_101767_length_968_cov_0_087457	2	2
VIRSorter_NODE_10176_length_4576_cov_0_150771	2	2
VIRSorter_NODE_10177_length_4575_cov_0_183870	1	2
VIRSorter_NODE_10178_length_4575_cov_0_100760	2	2
VIRSorter_NODE_10179_length_4575_cov_0_096515	2	2
VIRSorter_NODE_1017_length_17487_cov_0_171095	2	2
VIRSorter_NODE_101809_length_968_cov_0_059839	2	2
VIRSorter_NODE_10180_length_4574_cov_0_188156	2	2
VIRSorter_NODE_10181_length_4574_cov_0_174525	2	2
VIRSorter_NODE_10182_length_4573_cov_0_640590	2	2
VIRSorter_NODE_101841_length_968_cov_0_042578	2	2
VIRSorter_NODE_10184_length_4572_cov_3_192265	2	2
VIRSorter_NODE_10185_length_4572_cov_0_761011	2	2
VIRSorter_NODE_101869_length_967_cov_0_194700	Not detected	2
VIRSorter_NODE_10186_length_4572_cov_0_385200	2	2
VIRSorter_NODE_101870_length_967_cov_0_188940	2	2
VIRSorter_NODE_101872_length_967_cov_0_177419	2	2
VIRSorter_NODE_101884_length_967_cov_0_137097	Not detected	2
VIRSorter_NODE_101885_length_967_cov_0_133641	2	2
VIRSorter_NODE_101895_length_967_cov_0_117512	2	2
VIRSorter_NODE_10189_length_4570_cov_0_203534	2	2
VIRSorter_NODE_101911_length_967_cov_0_095622	2	2
VIRSorter_NODE_101914_length_967_cov_0_089862	Not detected	2
VIRSorter_NODE_10192_length_4568_cov_1_183710	2	2
VIRSorter_NODE_10193_length_4568_cov_0_135153	2	2
VIRSorter_NODE_101942_length_967_cov_0_064516	Not detected	2
VIRSorter_NODE_10194_length_4568_cov_0_129112	2	2
VIRSorter_NODE_101981_length_967_cov_0_040323	2	2
VIRSorter_NODE_10198_length_4567_cov_0_235004	1	2
VIRSorter_NODE_10199_length_4567_cov_0_184870	3	2
VIRSorter_NODE_1019_length_17433_cov_3_186339	1	2
VIRSorter_NODE_101_length_46755_cov_0_687071	2	2
VIRSorter_NODE_102000_length_966_cov_0_647059	2	2
VIRSorter_NODE_102007_length_966_cov_0_415225	2	2
VIRSorter_NODE_10200_length_4567_cov_0_092211	2	2
VIRSorter_NODE_102016_length_966_cov_0_259516	2	2
VIRSorter_NODE_102017_length_966_cov_0_249135	2	2
VIRSorter_NODE_102026_length_966_cov_0_162630	2	2
VIRSorter_NODE_10202_length_4566_cov_0_528990	2	2
VIRSorter_NODE_102036_length_966_cov_0_119954	Not detected	2
VIRSorter_NODE_102043_length_966_cov_0_101499	Not detected	2
VIRSorter_NODE_10206_length_4564_cov_1_940426	2	2
VIRSorter_NODE_10207_length_4564_cov_0_997312	2	2
VIRSorter_NODE_102094_length_966_cov_0_059977	2	2
VIRSorter_NODE_1020_length_17413_cov_0_271745	2	2
VIRSorter_NODE_10211_length_4564_cov_0_117357	2	2
VIRSorter_NODE_10212_length_4563_cov_0_575941	2	2
VIRSorter_NODE_10213_length_4563_cov_0_476703	2	2
VIRSorter_NODE_102142_length_965_cov_0_448037	2	2
VIRSorter_NODE_10214_length_4563_cov_0_398297	2	2
VIRSorter_NODE_10215_length_4563_cov_0_232527	3	2
VIRSorter_NODE_102160_length_965_cov_0_233256	2	2
VIRSorter_NODE_10218_length_4563_cov_0_096326	2	2
VIRSorter_NODE_102193_length_965_cov_0_115473	Not detected	2
VIRSorter_NODE_102196_length_965_cov_0_100462	2	2
VIRSorter_NODE_102198_length_965_cov_0_094688	2	2
VIRSorter_NODE_1021_length_17389_cov_0_136322	2	2
VIRSorter_NODE_102207_length_965_cov_0_087760	2	2
VIRSorter_NODE_102215_length_965_cov_0_079677	2	2
VIRSorter_NODE_10221_length_4562_cov_0_084696	Not detected	2
VIRSorter_NODE_10222_length_4561_cov_0_561632	1	2
VIRSorter_NODE_102247_length_965_cov_0_055427	2	2
VIRSorter_NODE_102264_length_965_cov_0_043880	Not detected	2
VIRSorter_NODE_102282_length_964_cov_1_104046	2	2
VIRSorter_NODE_102296_length_964_cov_0_273988	2	2
VIRSorter_NODE_102298_length_964_cov_0_262428	Not detected	2
VIRSorter_NODE_102299_length_964_cov_0_243931	2	2
VIRSorter_NODE_1022_length_17378_cov_1_936744	2	2
VIRSorter_NODE_10234_length_4557_cov_0_232616	2	2
VIRSorter_NODE_102359_length_964_cov_0_080925	2	2
VIRSorter_NODE_102362_length_964_cov_0_078613	2	2
VIRSorter_NODE_10236_length_4557_cov_0_138403	2	2
VIRSorter_NODE_102374_length_964_cov_0_071676	2	2
VIRSorter_NODE_10238_length_4557_cov_0_126963	2	2
VIRSorter_NODE_10239_length_4557_cov_0_118214	2	2
VIRSorter_NODE_1023_length_17376_cov_0_416044	2	2
VIRSorter_NODE_102406_length_964_cov_0_053179	Not detected	2
VIRSorter_NODE_102417_length_964_cov_0_039306	Not detected	2
VIRSorter_NODE_102428_length_963_cov_1_277778	Not detected	2
VIRSorter_NODE_10245_length_4554_cov_0_150168	2	2
VIRSorter_NODE_102460_length_963_cov_0_189815	2	2
VIRSorter_NODE_102461_length_963_cov_0_186343	1	2
VIRSorter_NODE_10246_length_4554_cov_0_131987	2	2
VIRSorter_NODE_10247_length_4553_cov_0_567131	2	2
VIRSorter_NODE_102480_length_963_cov_0_129630	Not detected	2
VIRSorter_NODE_102486_length_963_cov_0_118056	2	2
VIRSorter_NODE_10248_length_4553_cov_0_421643	2	2
VIRSorter_NODE_10249_length_4553_cov_0_392007	2	2
VIRSorter_NODE_1024_length_17370_cov_0_180186	2	2
VIRSorter_NODE_10253_length_4552_cov_1_116102	2	2
VIRSorter_NODE_102544_length_963_cov_0_063657	2	2
VIRSorter_NODE_10255_length_4552_cov_0_500337	1	2
VIRSorter_NODE_10256_length_4552_cov_0_231754	2	2
VIRSorter_NODE_10257_length_4552_cov_0_171794	Not detected	2
VIRSorter_NODE_10258_length_4552_cov_0_150460	2	2
VIRSorter_NODE_102599_length_962_cov_1_101970	Not detected	2
VIRSorter_NODE_10259_length_4552_cov_0_147092	2	2
VIRSorter_NODE_1025_length_17355_cov_0_875290	2	2
VIRSorter_NODE_10262_length_4551_cov_0_876011	1	2
VIRSorter_NODE_10263_length_4551_cov_0_230234	2	2
VIRSorter_NODE_10268_length_4549_cov_0_786067	Not detected	2
VIRSorter_NODE_10269_length_4549_cov_0_268090	2	2
VIRSorter_NODE_1026_length_17338_cov_0_304136	2	2
VIRSorter_NODE_102700_length_962_cov_0_059096	2	2
VIRSorter_NODE_10270_length_4549_cov_0_103820	2	2
VIRSorter_NODE_10273_length_4548_cov_0_143628	Not detected	2
VIRSorter_NODE_10274_length_4548_cov_0_139807	2	2
VIRSorter_NODE_102750_length_961_cov_2_060325	2	2
VIRSorter_NODE_102752_length_961_cov_1_299304	2	2
VIRSorter_NODE_102763_length_961_cov_0_481439	2	2
VIRSorter_NODE_102764_length_961_cov_0_444316	2	2
VIRSorter_NODE_102766_length_961_cov_0_375870	2	2
VIRSorter_NODE_102767_length_961_cov_0_332947	2	2
VIRSorter_NODE_102774_length_961_cov_0_189095	2	2
VIRSorter_NODE_102776_length_961_cov_0_178654	2	2
VIRSorter_NODE_10277_length_4547_cov_0_228192	2	2
VIRSorter_NODE_102780_length_961_cov_0_172854	2	2
VIRSorter_NODE_10278_length_4546_cov_0_394198	2	2
VIRSorter_NODE_102799_length_961_cov_0_120650	2	2
VIRSorter_NODE_10279_length_4546_cov_0_350573	2	2
VIRSorter_NODE_1027_length_17335_cov_1_069738	1	2
VIRSorter_NODE_102802_length_961_cov_0_118329	2	2
VIRSorter_NODE_102816_length_961_cov_0_095128	Not detected	2
VIRSorter_NODE_10283_length_4545_cov_0_142150	3	2
VIRSorter_NODE_10284_length_4545_cov_0_141251	2	2
VIRSorter_NODE_10285_length_4545_cov_0_127980	2	2
VIRSorter_NODE_102864_length_961_cov_0_060325	2	2
VIRSorter_NODE_102879_length_961_cov_0_048724	2	2
VIRSorter_NODE_10287_length_4545_cov_0_074224	1	2
VIRSorter_NODE_10288_length_4544_cov_0_801125	Not detected	2
VIRSorter_NODE_10290_length_4544_cov_0_175478	2	2
VIRSorter_NODE_10291_length_4544_cov_0_136333	2	2
VIRSorter_NODE_102920_length_960_cov_0_324042	Not detected	2
VIRSorter_NODE_102924_length_960_cov_0_263647	2	2
VIRSorter_NODE_10293_length_4543_cov_0_602385	2	2
VIRSorter_NODE_102945_length_960_cov_0_161440	2	2
VIRSorter_NODE_10294_length_4543_cov_0_369262	2	2
VIRSorter_NODE_102959_length_960_cov_0_112660	2	2
VIRSorter_NODE_10295_length_4543_cov_0_167642	1	2
VIRSorter_NODE_10296_length_4543_cov_0_099235	Not detected	2
VIRSorter_NODE_102977_length_960_cov_0_090592	Not detected	2
VIRSorter_NODE_10298_length_4542_cov_0_271213	2	2
VIRSorter_NODE_10299_length_4542_cov_0_269863	2	2
VIRSorter_NODE_1029_length_17319_cov_0_171893	2	2
VIRSorter_NODE_102_length_46649_cov_0_462342	2	2
VIRSorter_NODE_10300_length_4542_cov_0_074724	Not detected	2
VIRSorter_NODE_10301_length_4541_cov_0_135975	2	2
VIRSorter_NODE_10302_length_4540_cov_0_807251	2	2
VIRSorter_NODE_103036_length_960_cov_0_052265	Not detected	2
VIRSorter_NODE_10303_length_4540_cov_0_270435	Not detected	2
VIRSorter_NODE_103040_length_960_cov_0_048780	2	2
VIRSorter_NODE_103054_length_960_cov_0_037166	Not detected	2
VIRSorter_NODE_10306_length_4540_cov_0_094348	2	2
VIRSorter_NODE_103071_length_959_cov_0_858140	2	2
VIRSorter_NODE_103073_length_959_cov_0_777907	2	2
VIRSorter_NODE_10307_length_4540_cov_0_082189	Not detected	2
VIRSorter_NODE_103081_length_959_cov_0_396512	2	2
VIRSorter_NODE_103082_length_959_cov_0_348837	2	2
VIRSorter_NODE_10309_length_4538_cov_0_432079	Not detected	2
VIRSorter_NODE_10310_length_4538_cov_0_246001	2	2
VIRSorter_NODE_103127_length_959_cov_0_082558	2	2
VIRSorter_NODE_103132_length_959_cov_0_079070	2	2
VIRSorter_NODE_103146_length_959_cov_0_072093	2	2
VIRSorter_NODE_10314_length_4536_cov_2_043723	Not detected	2
VIRSorter_NODE_103156_length_959_cov_0_065116	2	2
VIRSorter_NODE_10315_length_4536_cov_0_179626	2	2
VIRSorter_NODE_10316_length_4535_cov_0_412985	2	2
VIRSorter_NODE_10317_length_4535_cov_0_147430	2	2
VIRSorter_NODE_1031_length_17314_cov_0_579320	2	2
VIRSorter_NODE_10321_length_4534_cov_0_153551	2	2
VIRSorter_NODE_103225_length_958_cov_0_571595	2	2
VIRSorter_NODE_103231_length_958_cov_0_302678	2	2
VIRSorter_NODE_103237_length_958_cov_0_257276	Not detected	2
VIRSorter_NODE_10323_length_4534_cov_0_147012	1	2
VIRSorter_NODE_103245_length_958_cov_0_200233	2	2
VIRSorter_NODE_103247_length_958_cov_0_171129	2	2
VIRSorter_NODE_10324_length_4533_cov_1_532476	2	2
VIRSorter_NODE_10325_length_4533_cov_0_155841	1	2
VIRSorter_NODE_103270_length_958_cov_0_102445	2	2
VIRSorter_NODE_103296_length_958_cov_0_075669	2	2
VIRSorter_NODE_10329_length_4532_cov_0_998647	2	2
VIRSorter_NODE_1032_length_17307_cov_1_513598	2	2
VIRSorter_NODE_10330_length_4532_cov_0_685991	2	2
VIRSorter_NODE_10331_length_4532_cov_0_636589	2	2
VIRSorter_NODE_10332_length_4532_cov_0_376720	2	2
VIRSorter_NODE_10333_length_4532_cov_0_205730	2	2
VIRSorter_NODE_10334_length_4532_cov_0_101737	2	2
VIRSorter_NODE_10335_length_4531_cov_1_375000	1	2
VIRSorter_NODE_10336_length_4531_cov_0_755415	2	2
VIRSorter_NODE_103382_length_957_cov_0_300699	2	2
VIRSorter_NODE_1033_length_17281_cov_0_146549	2	2
VIRSorter_NODE_103409_length_957_cov_0_131702	2	2
VIRSorter_NODE_10340_length_4531_cov_0_106949	2	2
VIRSorter_NODE_103414_length_957_cov_0_120047	2	2
VIRSorter_NODE_10341_length_4530_cov_0_787407	2	2
VIRSorter_NODE_10342_length_4530_cov_0_690363	2	2
VIRSorter_NODE_103439_length_957_cov_0_095571	Not detected	2
VIRSorter_NODE_10343_length_4530_cov_0_449560	1	2
VIRSorter_NODE_103448_length_957_cov_0_089744	2	2
VIRSorter_NODE_10344_length_4530_cov_0_379147	2	2
VIRSorter_NODE_103458_length_957_cov_0_076923	2	2
VIRSorter_NODE_10346_length_4530_cov_0_115098	1	2
VIRSorter_NODE_103473_length_957_cov_0_064103	2	2
VIRSorter_NODE_10347_length_4530_cov_0_091176	1	2
VIRSorter_NODE_103481_length_957_cov_0_060606	2	2
VIRSorter_NODE_103484_length_957_cov_0_059441	Not detected	2
VIRSorter_NODE_10349_length_4528_cov_0_214270	2	2
VIRSorter_NODE_1034_length_17274_cov_0_523202	2	2
VIRSorter_NODE_10351_length_4528_cov_0_127794	1	2
VIRSorter_NODE_103522_length_957_cov_0_034965	2	2
VIRSorter_NODE_103533_length_956_cov_0_939323	2	2
VIRSorter_NODE_103534_length_956_cov_0_912485	2	2
VIRSorter_NODE_103537_length_956_cov_0_715286	2	2
VIRSorter_NODE_103538_length_956_cov_0_557760	2	2
VIRSorter_NODE_103542_length_956_cov_0_527421	2	2
VIRSorter_NODE_103587_length_956_cov_0_124854	2	2
VIRSorter_NODE_10358_length_4526_cov_0_141179	2	2
VIRSorter_NODE_103592_length_956_cov_0_120187	Not detected	2
VIRSorter_NODE_1035_length_17267_cov_0_264504	2	2
VIRSorter_NODE_10360_length_4526_cov_0_117235	1	2
VIRSorter_NODE_103686_length_956_cov_0_035006	2	2
VIRSorter_NODE_10368_length_4522_cov_0_656568	2	2
VIRSorter_NODE_1036_length_17267_cov_0_194956	2	2
VIRSorter_NODE_103702_length_955_cov_0_582944	2	2
VIRSorter_NODE_103712_length_955_cov_0_275701	2	2
VIRSorter_NODE_103713_length_955_cov_0_235981	2	2
VIRSorter_NODE_10371_length_4521_cov_0_386703	2	2
VIRSorter_NODE_103721_length_955_cov_0_156542	Not detected	2
VIRSorter_NODE_10372_length_4521_cov_0_122117	Not detected	2
VIRSorter_NODE_103730_length_955_cov_0_130841	2	2
VIRSorter_NODE_10375_length_4518_cov_0_317719	2	2
VIRSorter_NODE_10376_length_4518_cov_0_276986	Not detected	2
VIRSorter_NODE_10377_length_4518_cov_0_244399	2	2
VIRSorter_NODE_10378_length_4518_cov_0_139172	2	2
VIRSorter_NODE_1037_length_17249_cov_0_247289	2	2
VIRSorter_NODE_10381_length_4518_cov_0_123331	Not detected	2
VIRSorter_NODE_10383_length_4517_cov_0_175192	1	2
VIRSorter_NODE_10386_length_4516_cov_0_117274	2	2
VIRSorter_NODE_10387_length_4515_cov_0_337636	2	2
VIRSorter_NODE_10389_length_4514_cov_0_949037	2	2
VIRSorter_NODE_1038_length_17247_cov_0_145381	2	2
VIRSorter_NODE_103901_length_954_cov_0_092398	2	2
VIRSorter_NODE_10390_length_4514_cov_0_516874	2	2
VIRSorter_NODE_103924_length_954_cov_0_070175	2	2
VIRSorter_NODE_10394_length_4513_cov_2_880607	2	2
VIRSorter_NODE_10395_length_4513_cov_0_521069	2	2
VIRSorter_NODE_10396_length_4513_cov_0_145899	2	2
VIRSorter_NODE_103978_length_953_cov_1_360656	2	2
VIRSorter_NODE_10397_length_4513_cov_0_076348	2	2
VIRSorter_NODE_103983_length_953_cov_0_585480	2	2
VIRSorter_NODE_10398_length_4512_cov_0_809427	2	2
VIRSorter_NODE_1039_length_17241_cov_0_209894	2	2
VIRSorter_NODE_103_length_46388_cov_0_322820	2	2
VIRSorter_NODE_104006_length_953_cov_0_206089	2	2
VIRSorter_NODE_104009_length_953_cov_0_194379	Not detected	2
VIRSorter_NODE_104028_length_953_cov_0_140515	2	2
VIRSorter_NODE_104033_length_953_cov_0_128806	2	2
VIRSorter_NODE_10403_length_4511_cov_0_500000	2	2
VIRSorter_NODE_10404_length_4511_cov_0_454896	2	2
VIRSorter_NODE_104059_length_953_cov_0_098361	Not detected	2
VIRSorter_NODE_10405_length_4511_cov_0_415911	2	2
VIRSorter_NODE_10407_length_4511_cov_0_175884	3	2
VIRSorter_NODE_10408_length_4511_cov_0_144379	2	2
VIRSorter_NODE_104094_length_953_cov_0_071429	Not detected	2
VIRSorter_NODE_10409_length_4510_cov_0_942190	2	2
VIRSorter_NODE_1040_length_17239_cov_0_803092	2	2
VIRSorter_NODE_10411_length_4510_cov_0_100431	Not detected	2
VIRSorter_NODE_10412_length_4509_cov_0_662585	2	2
VIRSorter_NODE_10413_length_4508_cov_0_471082	2	2
VIRSorter_NODE_10414_length_4508_cov_0_455659	1	2
VIRSorter_NODE_10415_length_4508_cov_0_246541	2	2
VIRSorter_NODE_10416_length_4508_cov_0_173282	2	2
VIRSorter_NODE_104180_length_952_cov_0_369285	2	2
VIRSorter_NODE_104191_length_952_cov_0_196952	Not detected	2
VIRSorter_NODE_1041_length_17232_cov_0_127357	2	2
VIRSorter_NODE_10420_length_4506_cov_1_567506	2	2
VIRSorter_NODE_10421_length_4506_cov_0_312684	2	2
VIRSorter_NODE_104229_length_952_cov_0_106682	Not detected	2
VIRSorter_NODE_10424_length_4506_cov_0_084638	Not detected	2
VIRSorter_NODE_10425_length_4505_cov_0_352474	2	2
VIRSorter_NODE_104270_length_952_cov_0_065651	2	2
VIRSorter_NODE_10428_length_4504_cov_0_132577	1	2
VIRSorter_NODE_10429_length_4503_cov_1_398274	2	2
VIRSorter_NODE_1042_length_17229_cov_0_170987	2	2
VIRSorter_NODE_104305_length_952_cov_0_045721	2	2
VIRSorter_NODE_10430_length_4503_cov_0_356040	2	2
VIRSorter_NODE_10431_length_4503_cov_0_331290	2	2
VIRSorter_NODE_10432_length_4503_cov_0_266122	2	2
VIRSorter_NODE_104339_length_951_cov_0_315728	2	2
VIRSorter_NODE_10433_length_4503_cov_0_221617	2	2
VIRSorter_NODE_104343_length_951_cov_0_266432	2	2
VIRSorter_NODE_10435_length_4502_cov_0_295026	2	2
VIRSorter_NODE_10436_length_4502_cov_0_199409	2	2
VIRSorter_NODE_104372_length_951_cov_0_119718	2	2
VIRSorter_NODE_10437_length_4501_cov_0_784643	1	2
VIRSorter_NODE_104380_length_951_cov_0_105634	2	2
VIRSorter_NODE_10438_length_4501_cov_0_351204	2	2
VIRSorter_NODE_10439_length_4501_cov_0_083826	2	2
VIRSorter_NODE_10441_length_4500_cov_1_117701	2	2
VIRSorter_NODE_10442_length_4500_cov_0_574642	2	2
VIRSorter_NODE_10443_length_4500_cov_0_132924	2	2
VIRSorter_NODE_104445_length_951_cov_0_055164	2	2
VIRSorter_NODE_104447_length_951_cov_0_053991	2	2
VIRSorter_NODE_10446_length_4499_cov_0_511591	2	2
VIRSorter_NODE_10447_length_4499_cov_0_270909	2	2
VIRSorter_NODE_10448_length_4499_cov_0_185455	2	2
VIRSorter_NODE_1044_length_17219_cov_0_157126	2	2
VIRSorter_NODE_104505_length_950_cov_0_204465	2	2
VIRSorter_NODE_104507_length_950_cov_0_199765	2	2
VIRSorter_NODE_10450_length_4498_cov_0_354626	2	2
VIRSorter_NODE_10451_length_4498_cov_0_099341	2	2
VIRSorter_NODE_10452_length_4497_cov_0_964757	2	2
VIRSorter_NODE_104532_length_950_cov_0_103408	2	2
VIRSorter_NODE_104538_length_950_cov_0_098707	2	2
VIRSorter_NODE_10453_length_4497_cov_0_676444	2	2
VIRSorter_NODE_10454_length_4497_cov_0_612551	2	2
VIRSorter_NODE_10456_length_4496_cov_1_391858	2	2
VIRSorter_NODE_10457_length_4496_cov_0_840573	2	2
VIRSorter_NODE_10458_length_4496_cov_0_264726	2	2
VIRSorter_NODE_1045_length_17217_cov_0_804767	2	2
VIRSorter_NODE_10462_length_4495_cov_0_505232	2	2
VIRSorter_NODE_10464_length_4495_cov_0_142857	1	2
VIRSorter_NODE_104657_length_949_cov_1_674118	1	2
VIRSorter_NODE_10466_length_4494_cov_0_221160	2	2
VIRSorter_NODE_10467_length_4494_cov_0_210694	Not detected	2
VIRSorter_NODE_104691_length_949_cov_0_162353	2	2
VIRSorter_NODE_10469_length_4494_cov_0_149943	2	2
VIRSorter_NODE_1046_length_17206_cov_0_587362	2	2
VIRSorter_NODE_10470_length_4493_cov_2_190715	2	2
VIRSorter_NODE_104712_length_949_cov_0_107059	2	2
VIRSorter_NODE_10471_length_4493_cov_0_176149	2	2
VIRSorter_NODE_10472_length_4492_cov_0_258138	2	2
VIRSorter_NODE_10473_length_4492_cov_0_236057	Not detected	2
VIRSorter_NODE_10474_length_4492_cov_0_164580	2	2
VIRSorter_NODE_10477_length_4491_cov_0_261384	2	2
VIRSorter_NODE_1047_length_17205_cov_0_455922	2	2
VIRSorter_NODE_10480_length_4490_cov_0_385561	Not detected	2
VIRSorter_NODE_10481_length_4490_cov_0_282624	2	2
VIRSorter_NODE_10482_length_4490_cov_0_274425	2	2
VIRSorter_NODE_104836_length_948_cov_0_773852	2	2
VIRSorter_NODE_10483_length_4490_cov_0_232066	2	2
VIRSorter_NODE_104842_length_948_cov_0_505300	2	2
VIRSorter_NODE_104844_length_948_cov_0_446408	2	2
VIRSorter_NODE_10484_length_4490_cov_0_176953	2	2
VIRSorter_NODE_104854_length_948_cov_0_240283	2	2
VIRSorter_NODE_10485_length_4490_cov_0_135049	2	2
VIRSorter_NODE_104870_length_948_cov_0_130742	Not detected	2
VIRSorter_NODE_10487_length_4489_cov_1_743280	Not detected	2
VIRSorter_NODE_104882_length_948_cov_0_108363	2	2
VIRSorter_NODE_10488_length_4489_cov_0_502278	1	2
VIRSorter_NODE_10489_length_4489_cov_0_366059	2	2
VIRSorter_NODE_104909_length_948_cov_0_081272	2	2
VIRSorter_NODE_10490_length_4488_cov_0_267487	2	2
VIRSorter_NODE_10491_length_4488_cov_0_197767	2	2
VIRSorter_NODE_10494_length_4488_cov_0_074504	2	2
VIRSorter_NODE_104955_length_948_cov_0_058893	2	2
VIRSorter_NODE_10495_length_4486_cov_1_530203	2	2
VIRSorter_NODE_10498_length_4485_cov_0_339261	1	2
VIRSorter_NODE_10499_length_4485_cov_0_208846	1	2
VIRSorter_NODE_1049_length_17158_cov_0_572132	2	2
VIRSorter_NODE_104_length_46347_cov_0_191230	2	2
VIRSorter_NODE_105010_length_947_cov_0_875000	2	2
VIRSorter_NODE_105014_length_947_cov_0_537736	2	2
VIRSorter_NODE_105022_length_947_cov_0_389151	2	2
VIRSorter_NODE_105023_length_947_cov_0_360849	2	2
VIRSorter_NODE_105030_length_947_cov_0_297170	2	2
VIRSorter_NODE_10503_length_4483_cov_0_980155	2	2
VIRSorter_NODE_105056_length_947_cov_0_137972	2	2
VIRSorter_NODE_10505_length_4481_cov_0_337061	2	2
VIRSorter_NODE_105074_length_947_cov_0_108491	1	2
VIRSorter_NODE_10508_length_4480_cov_0_340562	2	2
VIRSorter_NODE_10509_length_4480_cov_0_334170	2	2
VIRSorter_NODE_10510_length_4480_cov_0_242867	2	2
VIRSorter_NODE_105116_length_947_cov_0_069575	Not detected	2
VIRSorter_NODE_10511_length_4479_cov_0_138584	1	2
VIRSorter_NODE_105123_length_947_cov_0_064858	Not detected	2
VIRSorter_NODE_10512_length_4478_cov_1_284083	2	2
VIRSorter_NODE_10513_length_4478_cov_0_147294	2	2
VIRSorter_NODE_105148_length_947_cov_0_053066	2	2
VIRSorter_NODE_105152_length_947_cov_0_050708	2	2
VIRSorter_NODE_10515_length_4477_cov_0_678164	2	2
VIRSorter_NODE_10516_length_4477_cov_0_135678	2	2
VIRSorter_NODE_105185_length_946_cov_0_670602	2	2
VIRSorter_NODE_105186_length_946_cov_0_661157	2	2
VIRSorter_NODE_10518_length_4476_cov_0_787983	1	2
VIRSorter_NODE_10519_length_4476_cov_0_244460	2	2
VIRSorter_NODE_1051_length_17143_cov_0_120218	5	2
VIRSorter_NODE_105205_length_946_cov_0_182999	2	2
VIRSorter_NODE_10520_length_4476_cov_0_159013	1	2
VIRSorter_NODE_105216_length_946_cov_0_132231	2	2
VIRSorter_NODE_10521_length_4475_cov_0_114260	2	2
VIRSorter_NODE_10523_length_4474_cov_1_024686	2	2
VIRSorter_NODE_105248_length_946_cov_0_083825	Not detected	2
VIRSorter_NODE_105263_length_946_cov_0_073200	2	2
VIRSorter_NODE_10526_length_4473_cov_0_313900	2	2
VIRSorter_NODE_10527_length_4473_cov_0_222451	1	2
VIRSorter_NODE_10528_length_4473_cov_0_171696	2	2
VIRSorter_NODE_10529_length_4473_cov_0_154778	2	2
VIRSorter_NODE_1052_length_17141_cov_0_184016	Not detected	2
VIRSorter_NODE_10530_length_4473_cov_0_135345	2	2
VIRSorter_NODE_105312_length_946_cov_0_051948	Not detected	2
VIRSorter_NODE_10531_length_4473_cov_0_124143	3	2
VIRSorter_NODE_10532_length_4472_cov_0_386691	2	2
VIRSorter_NODE_105335_length_946_cov_0_034238	2	2
VIRSorter_NODE_10533_length_4472_cov_0_192088	2	2
VIRSorter_NODE_105350_length_945_cov_0_795508	2	2
VIRSorter_NODE_105356_length_945_cov_0_309693	Not detected	2
VIRSorter_NODE_10536_length_4471_cov_0_403477	Not detected	2
VIRSorter_NODE_105370_length_945_cov_0_156028	Not detected	2
VIRSorter_NODE_105400_length_945_cov_0_092199	2	2
VIRSorter_NODE_10540_length_4470_cov_0_393960	Not detected	2
VIRSorter_NODE_10542_length_4470_cov_0_112560	1	2
VIRSorter_NODE_105438_length_945_cov_0_068558	2	2
VIRSorter_NODE_10545_length_4469_cov_0_178261	2	2
VIRSorter_NODE_10548_length_4468_cov_0_915770	2	2
VIRSorter_NODE_10549_length_4468_cov_0_663767	2	2
VIRSorter_NODE_1054_length_17133_cov_1_156100	2	2
VIRSorter_NODE_105503_length_944_cov_0_829586	2	2
VIRSorter_NODE_105505_length_944_cov_0_726627	Not detected	2
VIRSorter_NODE_105509_length_944_cov_0_448521	Not detected	2
VIRSorter_NODE_10550_length_4468_cov_0_250858	2	2
VIRSorter_NODE_105510_length_944_cov_0_415385	2	2
VIRSorter_NODE_105512_length_944_cov_0_364497	2	2
VIRSorter_NODE_10551_length_4468_cov_0_152667	Not detected	2
VIRSorter_NODE_10552_length_4468_cov_0_143511	2	2
VIRSorter_NODE_105531_length_944_cov_0_176331	Not detected	2
VIRSorter_NODE_105534_length_944_cov_0_166864	2	2
VIRSorter_NODE_10553_length_4468_cov_0_084230	2	2
VIRSorter_NODE_10554_length_4467_cov_0_927427	2	2
VIRSorter_NODE_10555_length_4467_cov_0_219780	2	2
VIRSorter_NODE_10558_length_4466_cov_0_128234	Not detected	2
VIRSorter_NODE_105594_length_944_cov_0_071006	2	2
VIRSorter_NODE_105597_length_944_cov_0_068639	2	2
VIRSorter_NODE_1055_length_17129_cov_0_334938	2	2
VIRSorter_NODE_10560_length_4465_cov_0_633761	2	2
VIRSorter_NODE_10562_length_4465_cov_0_213010	2	2
VIRSorter_NODE_10563_length_4465_cov_0_141090	3	2
VIRSorter_NODE_105640_length_944_cov_0_039053	Not detected	2
VIRSorter_NODE_10564_length_4465_cov_0_140632	1	2
VIRSorter_NODE_105661_length_943_cov_1_947867	2	2
VIRSorter_NODE_105665_length_943_cov_0_822275	2	2
VIRSorter_NODE_105669_length_943_cov_0_428910	2	2
VIRSorter_NODE_105673_length_943_cov_0_370853	2	2
VIRSorter_NODE_105675_length_943_cov_0_234597	2	2
[truncated: 28,321 more rows]

## Sheet: Table_S6
Supplementary Table 6: List of programs and R packages used in this study.
Software or package	Citation	Source
Blast 2.8.1+	Altschul, 1990	ftp://ftp.ncbi.nlm.nih.gov/blast/executables/blast+/
ClusterONE	Nepusz et al., 2012	http://paccanarolab.org/cluster-one/
DeepVirFinder	Ren et al., 2020	https://github.com/jessieren/DeepVirFinder
Diamond	Buchfink et al., 2015	https://github.com/bbuchfink/diamond
HMMER3	Eddy, 2011	https://github.com/EddyRivasLab/hmmer
MARVEL	Amgarten et al., 2018	https://github.com/LaboratorioBioinformatica/MARVEL
MUSCLE	Edgar, 2004	http://drive5.com/muscle/
Prodigal 2.6.1	Hyatt et al., 2010	https://github.com/hyattpd/Prodigal
Python3	Van Rossum, G., & Drake, F.L. (2009)
R	R Core Team (2020)
VirSorter v1.0.4	Roux et al., 2015a	https://github.com/simroux/VirSorter
R packages	Citation	Source
hashmap	Russell, 2017	https://cran.r-project.org/web/packages/hashmap
data.table	Dowle and Srinivasan, 2018	https://cran.r-project.org/web/packages/data.table
dplyr	Wickham et al., 2018	https://dplyr.tidyverse.org
ggplot2	Wickham et al., 2016	https://ggplot2.tidyverse.org/
stringr	Wickham, 2017	https://cran.r-project.org/web/packages/stringr
tau	Buchta et al., 2017	https://cran.r-project.org/web/packages/tau
tidyr	Wickham and Henry, 2018	https://tidyr.tidyverse.org
